# Supplementary material for: Global and Stage Specific Patterns of Krüppel-Associated-Box Zinc Finger Protein Gene Expression in Murine Early Embryonic Cells
Source: PLoS One. 2013 Feb 22;8(2):e56721. doi: 10.1371/journal.pone.0056721 (PMC3579818; doi:10.1371/journal.pone.0056721)
Supplement: Table S2 — Comparison between mouse KRAB-ZFP genes identified in this study and in previous studies [11] . Side by side comparison between lists of mouse KRAB-ZFP genes identified in this work and in previous ones. Highlighted in red, the newly identified genes in this work; highlighted in blue, the genes previously identified that were not scored with our approach. (XLSX) [file pone.0056721.s006.xlsx]

## Sheet: Sheet1
Corsinotti	Emerson
ENSMUSG00000002266	ENSMUSG00000002266
ENSMUSG00000002617	ENSMUSG00000002617
ENSMUSG00000003198	ENSMUSG00000003198
ENSMUSG00000003929	ENSMUSG00000003929
ENSMUSG00000004500	ENSMUSG00000004500
ENSMUSG00000005267	ENSMUSG00000005267
ENSMUSG00000006720	ENSMUSG00000006720
ENSMUSG00000008686	ENSMUSG00000008686
ENSMUSG00000011427	ENSMUSG00000011427
ENSMUSG00000012640	ENSMUSG00000012640
ENSMUSG00000017667	ENSMUSG00000017667
ENSMUSG00000018347	ENSMUSG00000018347
ENSMUSG00000020335	ENSMUSG00000020335
ENSMUSG00000020364	ENSMUSG00000020364
ENSMUSG00000020420	ENSMUSG00000020420
ENSMUSG00000020472	ENSMUSG00000020472
ENSMUSG00000020491	ENSMUSG00000020491
ENSMUSG00000021327	ENSMUSG00000021327
ENSMUSG00000021510	ENSMUSG00000021510
ENSMUSG00000021514	ENSMUSG00000021514
ENSMUSG00000022526	ENSMUSG00000022526
ENSMUSG00000022529	ENSMUSG00000022529
ENSMUSG00000022987	ENSMUSG00000022987
ENSMUSG00000023284	ENSMUSG00000023284
ENSMUSG00000023882	ENSMUSG00000023882
ENSMUSG00000023892	ENSMUSG00000023892
ENSMUSG00000024298	ENSMUSG00000024298
ENSMUSG00000025602	ENSMUSG00000025602
ENSMUSG00000025821	ENSMUSG00000025821
ENSMUSG00000028389	ENSMUSG00000028389
ENSMUSG00000029587	ENSMUSG00000029587
ENSMUSG00000029627	ENSMUSG00000029627
ENSMUSG00000029729	ENSMUSG00000029729
ENSMUSG00000030145	ENSMUSG00000030145
ENSMUSG00000030386	ENSMUSG00000030386
ENSMUSG00000030393	ENSMUSG00000030393
#N/A	ENSMUSG00000030424
ENSMUSG00000030443	ENSMUSG00000030443
ENSMUSG00000030446	ENSMUSG00000030446
ENSMUSG00000030469	ENSMUSG00000030469
ENSMUSG00000030486	ENSMUSG00000030486
ENSMUSG00000030604	ENSMUSG00000030604
ENSMUSG00000030757	ENSMUSG00000030757
ENSMUSG00000031079	ENSMUSG00000031079
ENSMUSG00000031374	ENSMUSG00000031374
ENSMUSG00000031907	ENSMUSG00000031907
ENSMUSG00000033669	ENSMUSG00000033669
ENSMUSG00000033961	ENSMUSG00000033961
ENSMUSG00000033972	ENSMUSG00000033972
ENSMUSG00000034071	ENSMUSG00000034071
ENSMUSG00000034429	ENSMUSG00000034429
ENSMUSG00000034538	ENSMUSG00000034538
ENSMUSG00000034800	ENSMUSG00000034800
ENSMUSG00000035868	ENSMUSG00000035868
ENSMUSG00000036036	ENSMUSG00000036036
ENSMUSG00000036898	ENSMUSG00000036898
ENSMUSG00000037001	ENSMUSG00000037001
ENSMUSG00000037007	ENSMUSG00000037007
ENSMUSG00000037640	ENSMUSG00000037640
ENSMUSG00000038630	ENSMUSG00000038630
ENSMUSG00000039634	ENSMUSG00000039634
ENSMUSG00000039789	ENSMUSG00000039789
ENSMUSG00000042063	ENSMUSG00000042063
ENSMUSG00000043090	ENSMUSG00000043090
ENSMUSG00000044296	ENSMUSG00000044296
ENSMUSG00000044501	ENSMUSG00000044501
ENSMUSG00000044676	ENSMUSG00000044676
ENSMUSG00000044807	ENSMUSG00000044807
ENSMUSG00000045251	ENSMUSG00000045251
ENSMUSG00000045466	ENSMUSG00000045466
ENSMUSG00000045519	ENSMUSG00000045519
ENSMUSG00000045757	ENSMUSG00000045757
ENSMUSG00000046185	ENSMUSG00000046185
ENSMUSG00000046658	ENSMUSG00000046658
ENSMUSG00000047036	ENSMUSG00000047036
ENSMUSG00000047342	ENSMUSG00000047342
ENSMUSG00000047473	ENSMUSG00000047473
ENSMUSG00000047603	ENSMUSG00000047603
ENSMUSG00000048012	ENSMUSG00000048012
ENSMUSG00000048728	ENSMUSG00000048728
ENSMUSG00000048921	ENSMUSG00000048921
ENSMUSG00000050605	ENSMUSG00000050605
ENSMUSG00000050855	ENSMUSG00000050855
ENSMUSG00000050954	ENSMUSG00000050954
ENSMUSG00000051037	ENSMUSG00000051037
ENSMUSG00000051341	ENSMUSG00000051341
ENSMUSG00000051351	ENSMUSG00000051351
ENSMUSG00000051499	ENSMUSG00000051499
ENSMUSG00000052675	ENSMUSG00000052675
ENSMUSG00000052763	ENSMUSG00000052763
ENSMUSG00000052909	ENSMUSG00000052909
ENSMUSG00000053347	ENSMUSG00000053347
ENSMUSG00000053390	ENSMUSG00000053390
ENSMUSG00000053600	ENSMUSG00000053600
ENSMUSG00000053985	ENSMUSG00000053985
ENSMUSG00000054381	ENSMUSG00000054381
ENSMUSG00000054519	ENSMUSG00000054519
ENSMUSG00000054648	ENSMUSG00000054648
ENSMUSG00000054737	ENSMUSG00000054737
ENSMUSG00000054893	ENSMUSG00000054893
ENSMUSG00000054967	ENSMUSG00000054967
ENSMUSG00000055102	ENSMUSG00000055102
ENSMUSG00000055150	ENSMUSG00000055150
ENSMUSG00000055202	ENSMUSG00000055202
ENSMUSG00000055228	ENSMUSG00000055228
ENSMUSG00000055240	ENSMUSG00000055240
ENSMUSG00000055305	ENSMUSG00000055305
ENSMUSG00000055341	ENSMUSG00000055341
ENSMUSG00000055480	ENSMUSG00000055480
ENSMUSG00000055560	ENSMUSG00000055560
ENSMUSG00000055835	ENSMUSG00000055835
ENSMUSG00000055991	ENSMUSG00000055991
ENSMUSG00000056014	ENSMUSG00000056014
ENSMUSG00000056019	ENSMUSG00000056019
ENSMUSG00000056300	ENSMUSG00000056300
ENSMUSG00000056383	ENSMUSG00000056383
ENSMUSG00000056552	ENSMUSG00000056552
ENSMUSG00000056592	ENSMUSG00000056592
ENSMUSG00000056824	ENSMUSG00000056824
ENSMUSG00000057093	ENSMUSG00000057093
ENSMUSG00000057101	ENSMUSG00000057101
ENSMUSG00000057254	ENSMUSG00000057254
ENSMUSG00000057396	ENSMUSG00000057396
ENSMUSG00000057409	ENSMUSG00000057409
ENSMUSG00000057551	ENSMUSG00000057551
ENSMUSG00000057691	ENSMUSG00000057691
ENSMUSG00000057835	ENSMUSG00000057835
ENSMUSG00000057842	ENSMUSG00000057842
ENSMUSG00000057982	ENSMUSG00000057982
ENSMUSG00000058093	ENSMUSG00000058093
ENSMUSG00000058186	ENSMUSG00000058186
ENSMUSG00000058192	ENSMUSG00000058192
ENSMUSG00000058291	ENSMUSG00000058291
ENSMUSG00000058331	ENSMUSG00000058331
ENSMUSG00000058447	ENSMUSG00000058447
ENSMUSG00000058638	ENSMUSG00000058638
ENSMUSG00000058748	ENSMUSG00000058748
ENSMUSG00000058883	ENSMUSG00000058883
ENSMUSG00000058900	ENSMUSG00000058900
ENSMUSG00000059000	ENSMUSG00000059000
ENSMUSG00000059142	ENSMUSG00000059142
ENSMUSG00000059423	ENSMUSG00000059423
ENSMUSG00000059475	ENSMUSG00000059475
ENSMUSG00000059839	ENSMUSG00000059839
ENSMUSG00000059897	ENSMUSG00000059897
ENSMUSG00000059975	ENSMUSG00000059975
ENSMUSG00000060301	ENSMUSG00000060301
ENSMUSG00000060314	ENSMUSG00000060314
ENSMUSG00000060336	ENSMUSG00000060336
ENSMUSG00000060397	ENSMUSG00000060397
ENSMUSG00000060427	ENSMUSG00000060427
ENSMUSG00000060510	ENSMUSG00000060510
ENSMUSG00000061532	ENSMUSG00000061532
ENSMUSG00000061544	ENSMUSG00000061544
ENSMUSG00000061898	ENSMUSG00000061898
ENSMUSG00000062012	ENSMUSG00000062012
ENSMUSG00000062040	ENSMUSG00000062040
ENSMUSG00000062101	ENSMUSG00000062101
ENSMUSG00000062116	ENSMUSG00000062116
ENSMUSG00000062519	ENSMUSG00000062519
ENSMUSG00000062743	ENSMUSG00000062743
ENSMUSG00000062794	ENSMUSG00000062794
ENSMUSG00000062861	ENSMUSG00000062861
ENSMUSG00000062931	ENSMUSG00000062931
ENSMUSG00000063108	ENSMUSG00000063108
ENSMUSG00000063383	ENSMUSG00000063383
ENSMUSG00000063535	ENSMUSG00000063535
ENSMUSG00000063894	ENSMUSG00000063894
ENSMUSG00000064141	ENSMUSG00000064141
ENSMUSG00000064194	ENSMUSG00000064194
ENSMUSG00000065999	ENSMUSG00000065999
ENSMUSG00000066000	ENSMUSG00000066000
ENSMUSG00000066007	ENSMUSG00000066007
ENSMUSG00000066009	ENSMUSG00000066009
ENSMUSG00000066613	ENSMUSG00000066613
ENSMUSG00000066829	ENSMUSG00000066829
ENSMUSG00000066838	ENSMUSG00000066838
ENSMUSG00000066880	ENSMUSG00000066880
ENSMUSG00000067034	ENSMUSG00000067034
ENSMUSG00000067424	ENSMUSG00000067424
ENSMUSG00000067430	ENSMUSG00000067430
ENSMUSG00000067916	ENSMUSG00000067916
ENSMUSG00000067919	ENSMUSG00000067919
ENSMUSG00000067928	ENSMUSG00000067928
ENSMUSG00000067931	ENSMUSG00000067931
ENSMUSG00000067942	ENSMUSG00000067942
ENSMUSG00000068130	ENSMUSG00000068130
ENSMUSG00000068134	ENSMUSG00000068134
ENSMUSG00000068959	ENSMUSG00000068959
ENSMUSG00000068962	ENSMUSG00000068962
ENSMUSG00000069184	ENSMUSG00000069184
ENSMUSG00000069204	ENSMUSG00000069204
ENSMUSG00000069206	ENSMUSG00000069206
ENSMUSG00000069208	ENSMUSG00000069208
ENSMUSG00000069727	ENSMUSG00000069727
ENSMUSG00000069743	ENSMUSG00000069743
ENSMUSG00000070420	ENSMUSG00000070420
ENSMUSG00000070709	ENSMUSG00000070709
ENSMUSG00000071256	ENSMUSG00000071256
ENSMUSG00000071266	ENSMUSG00000071266
ENSMUSG00000071267	ENSMUSG00000071267
ENSMUSG00000071281	ENSMUSG00000071281
ENSMUSG00000071285	ENSMUSG00000071285
ENSMUSG00000071291	ENSMUSG00000071291
ENSMUSG00000071295	ENSMUSG00000071295
ENSMUSG00000071302	ENSMUSG00000071302
ENSMUSG00000071477	ENSMUSG00000071477
ENSMUSG00000072763	ENSMUSG00000072763
ENSMUSG00000072774	ENSMUSG00000072774
ENSMUSG00000073197	ENSMUSG00000073197
ENSMUSG00000073452	ENSMUSG00000073452
ENSMUSG00000074165	ENSMUSG00000074165
ENSMUSG00000074166	ENSMUSG00000074166
ENSMUSG00000074194	ENSMUSG00000074194
ENSMUSG00000074220	ENSMUSG00000074220
ENSMUSG00000074221	ENSMUSG00000074221
ENSMUSG00000074282	ENSMUSG00000074282
ENSMUSG00000074283	ENSMUSG00000074283
ENSMUSG00000074472	ENSMUSG00000074472
ENSMUSG00000074527	ENSMUSG00000074527
ENSMUSG00000074731	ENSMUSG00000074731
ENSMUSG00000074824	ENSMUSG00000074824
ENSMUSG00000074829	ENSMUSG00000074829
ENSMUSG00000074830	ENSMUSG00000074830
ENSMUSG00000074860	ENSMUSG00000074860
ENSMUSG00000074865	ENSMUSG00000074865
ENSMUSG00000074867	ENSMUSG00000074867
ENSMUSG00000063393	#N/A
ENSMUSG00000079009	#N/A
ENSMUSG00000079008	#N/A
ENSMUSG00000078894	#N/A
ENSMUSG00000078905	#N/A
ENSMUSG00000078872	#N/A
ENSMUSG00000078896	#N/A
ENSMUSG00000078884	#N/A
ENSMUSG00000078879	#N/A
ENSMUSG00000078861	#N/A
ENSMUSG00000078867	#N/A
ENSMUSG00000078864	#N/A
ENSMUSG00000078870	#N/A
ENSMUSG00000067480	#N/A
ENSMUSG00000078906	#N/A
ENSMUSG00000078865	#N/A
ENSMUSG00000078898	#N/A
ENSMUSG00000090221	#N/A
ENSMUSG00000089756	#N/A
ENSMUSG00000078882	#N/A
ENSMUSG00000074519	#N/A
ENSMUSG00000078899	#N/A
ENSMUSG00000078897	#N/A
ENSMUSG00000078890	#N/A
ENSMUSG00000078888	#N/A
ENSMUSG00000078886	#N/A
ENSMUSG00000078883	#N/A
ENSMUSG00000078881	#N/A
ENSMUSG00000078880	#N/A
ENSMUSG00000078885	#N/A
ENSMUSG00000078878	#N/A
ENSMUSG00000078866	#N/A
ENSMUSG00000078863	#N/A
ENSMUSG00000078868	#N/A
ENSMUSG00000078862	#N/A
ENSMUSG00000078902	#N/A
ENSMUSG00000078903	#N/A
ENSMUSG00000078887	#N/A
ENSMUSG00000078893	#N/A
ENSMUSG00000078875	#N/A
ENSMUSG00000090093	#N/A
ENSMUSG00000078877	#N/A
ENSMUSG00000033883	#N/A
ENSMUSG00000078503	#N/A
ENSMUSG00000078502	#N/A
ENSMUSG00000063245	#N/A
ENSMUSG00000078497	#N/A
ENSMUSG00000078500	#N/A
ENSMUSG00000078496	#N/A
ENSMUSG00000070605	#N/A
ENSMUSG00000078495	#N/A
ENSMUSG00000078498	#N/A
ENSMUSG00000078499	#N/A
ENSMUSG00000086147	#N/A
ENSMUSG00000062518	#N/A
ENSMUSG00000090015	#N/A
ENSMUSG00000072762	#N/A
ENSMUSG00000072623	#N/A
ENSMUSG00000061969	#N/A
ENSMUSG00000087598	#N/A
ENSMUSG00000078779	#N/A
ENSMUSG00000063047	#N/A
ENSMUSG00000078768	#N/A
ENSMUSG00000090744	#N/A
ENSMUSG00000091474	#N/A
ENSMUSG00000092225	#N/A
ENSMUSG00000091594	#N/A
ENSMUSG00000092416	#N/A
ENSMUSG00000092335	#N/A
ENSMUSG00000074158	#N/A
ENSMUSG00000074887	#N/A
ENSMUSG00000078580	#N/A
ENSMUSG00000030823	#N/A
ENSMUSG00000092544	#N/A
ENSMUSG00000092260	#N/A
ENSMUSG00000091764	#N/A
ENSMUSG00000052446	#N/A
ENSMUSG00000089857	#N/A
ENSMUSG00000074500	#N/A
ENSMUSG00000032425	#N/A
ENSMUSG00000078436	#N/A
ENSMUSG00000078435	#N/A
ENSMUSG00000062632	#N/A
ENSMUSG00000078564	#N/A
ENSMUSG00000060630	#N/A
ENSMUSG00000091183	#N/A
ENSMUSG00000078995	#N/A
ENSMUSG00000078994	#N/A
ENSMUSG00000090659	#N/A
ENSMUSG00000090641	#N/A
ENSMUSG00000048280	#N/A
ENSMUSG00000074832	#N/A
ENSMUSG00000078546	#N/A
ENSMUSG00000051977	#N/A
ENSMUSG00000092139	#N/A
