# Supplementary material for: Global and Stage Specific Patterns of Krüppel-Associated-Box Zinc Finger Protein Gene Expression in Murine Early Embryonic Cells
Source: PLoS One. 2013 Feb 22;8(2):e56721. doi: 10.1371/journal.pone.0056721 (PMC3579818; doi:10.1371/journal.pone.0056721)
Supplement: Table S4 — Comparison between human KRAB-ZFP genes identified in this study and in previous studies [12]–[14] . Side by side comparison between lists of human KRAB-ZFP genes identified in this work and in previous ones. Highlighted in red, the newly identified genes in this work; highlighted in blue, the genes previously identified that were not scored with our approach. (XLSX) [file pone.0056721.s008.xlsx]

## Sheet: Sheet1
Corsinotti	Tadepally	Nowick	Thomas		Corsinotti
ENSG00000005801	ENSG00000005801	ENSG00000005801	ENSG00000005801		ZNF195
ENSG00000006194	ENSG00000006194	ENSG00000006194	ENSG00000006194		ZNF263
ENSG00000018869	ENSG00000018869	ENSG00000018869	ENSG00000018869		ZNF582
ENSG00000075407	ENSG00000075407	ENSG00000075407	ENSG00000075407		ZNF37A
ENSG00000081386	ENSG00000081386	ENSG00000081386	ENSG00000081386		ZNF510
ENSG00000081665	ENSG00000081665	ENSG00000081665	ENSG00000081665		ZNF506
ENSG00000083844	ENSG00000083844	ENSG00000083844	ENSG00000083844		ZNF264
ENSG00000085644	ENSG00000085644	ENSG00000085644	ENSG00000085644		ZNF213
ENSG00000089335	ENSG00000089335	ENSG00000089335	ENSG00000089335		ZNF302
ENSG00000090612	ENSG00000090612	ENSG00000090612	ENSG00000090612		ZNF268
ENSG00000096654	ENSG00000096654	ENSG00000096654	ENSG00000096654		ZNF184
ENSG00000103199	ENSG00000103199	ENSG00000103199	ENSG00000103199		ZNF500
ENSG00000105136	ENSG00000105136	ENSG00000105136	ENSG00000105136		ZNF419
ENSG00000105497	ENSG00000105497	ENSG00000105497	ENSG00000105497		ZNF175
ENSG00000105708	ENSG00000105708	ENSG00000105708	ENSG00000105708		ZNF14
ENSG00000105750	ENSG00000105750	ENSG00000105750	ENSG00000105750		ZNF85
ENSG00000106261	ENSG00000106261	ENSG00000106261	ENSG00000106261		ZKSCAN1
ENSG00000117010	ENSG00000117010	ENSG00000117010	ENSG00000117010		ZNF684
ENSG00000118620	ENSG00000118620	ENSG00000118620	ENSG00000118620		ZNF430
ENSG00000120784	ENSG00000120784	ENSG00000120784	ENSG00000120784		ZFP30
ENSG00000121406	ENSG00000121406	ENSG00000121406	ENSG00000121406		ZNF549
ENSG00000122386	ENSG00000122386	ENSG00000122386	ENSG00000122386		ZNF205
ENSG00000124459	ENSG00000124459	ENSG00000124459	ENSG00000124459		ZNF45
ENSG00000125945	ENSG00000125945	ENSG00000125945	ENSG00000125945		ZNF436
ENSG00000127081	ENSG00000127081	ENSG00000127081	ENSG00000127081		ZNF484
ENSG00000128000	ENSG00000128000	ENSG00000128000	ENSG00000128000		ZNF780B
ENSG00000130544	ENSG00000130544	ENSG00000130544	ENSG00000130544		ZNF557
ENSG00000130803	ENSG00000130803	ENSG00000130803	ENSG00000130803		ZNF317
ENSG00000130818	ENSG00000130818	ENSG00000130818	ENSG00000130818		ZNF426
ENSG00000130844	ENSG00000130844	ENSG00000130844	ENSG00000130844		ZNF331
ENSG00000131115	ENSG00000131115	ENSG00000131115	ENSG00000131115		ZNF227
ENSG00000131127	ENSG00000131127	ENSG00000131127	ENSG00000131127		ZNF141
ENSG00000131845	ENSG00000131845	ENSG00000131845	ENSG00000131845		ZNF304
ENSG00000132010	ENSG00000132010	ENSG00000132010	ENSG00000132010		ZNF20
ENSG00000135747	ENSG00000135747	ENSG00000135747	ENSG00000135747		ZNF670
ENSG00000136866	ENSG00000136866	ENSG00000136866	ENSG00000136866		ZFP37
ENSG00000136870	ENSG00000136870	ENSG00000136870	ENSG00000136870		ZNF189
ENSG00000141040	ENSG00000141040	ENSG00000141040	ENSG00000141040		ZNF287
ENSG00000141946	ENSG00000141946	ENSG00000141946	ENSG00000141946		ZIM3
ENSG00000142065	ENSG00000142065	ENSG00000142065	ENSG00000142065		ZFP14
ENSG00000142528	ENSG00000142528	ENSG00000142528	ENSG00000142528		ZNF473
ENSG00000142556	ENSG00000142556	ENSG00000142556	ENSG00000142556		ZNF614
ENSG00000144026	ENSG00000144026	ENSG00000144026	ENSG00000144026		ZNF514
ENSG00000145908	ENSG00000145908	ENSG00000145908	ENSG00000145908		ZNF300
ENSG00000146587	ENSG00000146587	ENSG00000146587	ENSG00000146587		RBAK
ENSG00000146757	ENSG00000146757	ENSG00000146757	ENSG00000146757		ZNF92
ENSG00000147789	ENSG00000147789	ENSG00000147789	ENSG00000147789		ZNF7
ENSG00000149050	ENSG00000149050	ENSG00000149050	ENSG00000149050		ZNF214
ENSG00000149054	ENSG00000149054	ENSG00000149054	ENSG00000149054		ZNF215
ENSG00000152433	ENSG00000152433	ENSG00000152433	ENSG00000152433		ZNF547
ENSG00000152439	ENSG00000152439	ENSG00000152439	ENSG00000152439		ZNF773
ENSG00000153896	ENSG00000153896	ENSG00000153896	ENSG00000153896		ZNF599
ENSG00000154957	ENSG00000154957	ENSG00000154957	ENSG00000154957		ZNF18
ENSG00000155592	ENSG00000155592	ENSG00000155592	ENSG00000155592		ZKSCAN2
ENSG00000156853	ENSG00000156853	ENSG00000156853	ENSG00000156853		ZNF689
ENSG00000157429	ENSG00000157429	ENSG00000157429	ENSG00000157429		ZNF19
ENSG00000159882	ENSG00000159882	ENSG00000159882	ENSG00000159882		ZNF230
ENSG00000159885	ENSG00000159885	ENSG00000159885	ENSG00000159885		ZNF222
ENSG00000159905	ENSG00000159905	ENSG00000159905	ENSG00000159905		ZNF221
ENSG00000159915	ENSG00000159915	ENSG00000159915	ENSG00000159915		ZNF233
ENSG00000159917	ENSG00000159917	ENSG00000159917	ENSG00000159917		ZNF235
ENSG00000160321	ENSG00000160321	ENSG00000160321	ENSG00000160321		ZNF208
ENSG00000160352	ENSG00000160352	ENSG00000160352	ENSG00000160352		ZNF714
ENSG00000160908	ENSG00000160908	ENSG00000160908	ENSG00000160908		ZNF394
ENSG00000160961	ENSG00000160961	ENSG00000160961	ENSG00000160961		ZNF333
ENSG00000161298	ENSG00000161298	ENSG00000161298	ENSG00000161298		ZNF382
ENSG00000161551	ENSG00000161551	ENSG00000161551	ENSG00000161551		ZNF577
ENSG00000162086	ENSG00000162086	ENSG00000162086	ENSG00000162086		ZNF75A
ENSG00000162714	ENSG00000162714	ENSG00000162714	ENSG00000162714		ZNF496
ENSG00000163067	ENSG00000163067	ENSG00000163067	ENSG00000163067		ZNF2
ENSG00000164048	ENSG00000164048	ENSG00000164048	ENSG00000164048		ZNF589
ENSG00000164256	ENSG00000164256	ENSG00000164256	ENSG00000164256		PRDM9
ENSG00000164631	ENSG00000164631	ENSG00000164631	ENSG00000164631		ZNF12
ENSG00000166261	ENSG00000166261	ENSG00000166261	ENSG00000166261		ZNF202
ENSG00000166526	ENSG00000166526	ENSG00000166526	ENSG00000166526		ZNF3
ENSG00000167232	ENSG00000167232	ENSG00000167232	ENSG00000167232		ZNF91
ENSG00000167380	ENSG00000167380	ENSG00000167380	ENSG00000167380		ZNF226
ENSG00000167383	ENSG00000167383	ENSG00000167383	ENSG00000167383		ZNF229
ENSG00000167384	ENSG00000167384	ENSG00000167384	ENSG00000167384		ZNF180
ENSG00000167528	ENSG00000167528	ENSG00000167528	ENSG00000167528		ZNF641
ENSG00000167554	ENSG00000167554	ENSG00000167554	ENSG00000167554		ZNF610
ENSG00000167555	ENSG00000167555	ENSG00000167555	ENSG00000167555		ZNF528
ENSG00000167562	ENSG00000167562	ENSG00000167562	ENSG00000167562		ZNF701
ENSG00000167637	ENSG00000167637	ENSG00000167637	ENSG00000167637		ZNF283
ENSG00000167785	ENSG00000167785	ENSG00000167785	ENSG00000167785		ZNF558
ENSG00000167981	ENSG00000167981	ENSG00000167981	ENSG00000167981		ZNF597
ENSG00000168661	ENSG00000168661	ENSG00000168661	ENSG00000168661		ZNF30
ENSG00000169131	ENSG00000169131	ENSG00000169131	ENSG00000169131		ZNF354A
ENSG00000169951	ENSG00000169951	ENSG00000169951	ENSG00000169951		ZNF764
ENSG00000169955	ENSG00000169955	ENSG00000169955	ENSG00000169955		ZNF747
ENSG00000170100	ENSG00000170100	ENSG00000170100	ENSG00000170100		ZNF778
ENSG00000170260	ENSG00000170260	ENSG00000170260	ENSG00000170260		ZNF212
ENSG00000170265	ENSG00000170265	ENSG00000170265	ENSG00000170265		ZNF282
ENSG00000170949	ENSG00000170949	ENSG00000170949	ENSG00000170949		ZNF160
ENSG00000170954	ENSG00000170954	ENSG00000170954	ENSG00000170954		ZNF415
ENSG00000171291	ENSG00000171291	ENSG00000171291	ENSG00000171291		ZNF439
ENSG00000171295	ENSG00000171295	ENSG00000171295	ENSG00000171295		ZNF440
ENSG00000171466	ENSG00000171466	ENSG00000171466	ENSG00000171466		ZNF562
ENSG00000171469	ENSG00000171469	ENSG00000171469	ENSG00000171469		ZNF561
ENSG00000171649	ENSG00000171649	ENSG00000171649	ENSG00000171649		ZIK1
ENSG00000171817	ENSG00000171817	ENSG00000171817	ENSG00000171817		ZNF540
ENSG00000171827	ENSG00000171827	ENSG00000171827	ENSG00000171827		ZNF570
ENSG00000171970	ENSG00000171970	ENSG00000171970	ENSG00000171970		ZNF57
ENSG00000172000	ENSG00000172000	ENSG00000172000	ENSG00000172000		ZNF556
ENSG00000172006	ENSG00000172006	ENSG00000172006	ENSG00000172006		ZNF554
ENSG00000172748	ENSG00000172748	ENSG00000172748	ENSG00000172748		ZNF596
ENSG00000172888	ENSG00000172888	ENSG00000172888	ENSG00000172888		ZNF621
ENSG00000173041	ENSG00000173041	ENSG00000173041	ENSG00000173041		ZNF680
ENSG00000173258	ENSG00000173258	ENSG00000173258	ENSG00000173258		ZNF483
ENSG00000173875	ENSG00000173875	ENSG00000173875	ENSG00000173875		ZNF791
ENSG00000175322	ENSG00000175322	ENSG00000175322	ENSG00000175322		ZNF519
ENSG00000175395	ENSG00000175395	ENSG00000175395	ENSG00000175395		ZNF25
ENSG00000175691	ENSG00000175691	ENSG00000175691	ENSG00000175691		ZNF77
ENSG00000175787	ENSG00000175787	ENSG00000175787	ENSG00000175787		ZNF169
ENSG00000176024	ENSG00000176024	ENSG00000176024	ENSG00000176024		ZNF613
ENSG00000176222	ENSG00000176222	ENSG00000176222	ENSG00000176222		ZNF404
ENSG00000177842	ENSG00000177842	ENSG00000177842	ENSG00000177842		ZNF620
ENSG00000177873	ENSG00000177873	ENSG00000177873	ENSG00000177873		ZNF619
ENSG00000177932	ENSG00000177932	ENSG00000177932	ENSG00000177932		ZNF354C
ENSG00000178150	ENSG00000178150	ENSG00000178150	ENSG00000178150		ZNF114
ENSG00000178187	ENSG00000178187	ENSG00000178187	ENSG00000178187		ZNF454
ENSG00000178229	ENSG00000178229	ENSG00000178229	ENSG00000178229		ZNF543
ENSG00000178338	ENSG00000178338	ENSG00000178338	ENSG00000178338		ZNF354B
ENSG00000178386	ENSG00000178386	ENSG00000178386	ENSG00000178386		ZNF223
ENSG00000178665	ENSG00000178665	ENSG00000178665	ENSG00000178665		ZNF713
ENSG00000178917	ENSG00000178917	ENSG00000178917	ENSG00000178917		ZNF852
ENSG00000180257	ENSG00000180257	ENSG00000180257	ENSG00000180257		ZNF816
ENSG00000180479	ENSG00000180479	ENSG00000180479	ENSG00000180479		ZNF571
ENSG00000180855	ENSG00000180855	ENSG00000180855	ENSG00000180855		ZNF443
ENSG00000180884	ENSG00000180884	ENSG00000180884	ENSG00000180884		ZNF792
ENSG00000181007	ENSG00000181007	ENSG00000181007	ENSG00000181007		ZFP82
ENSG00000181135	ENSG00000181135	ENSG00000181135	ENSG00000181135		ZNF707
ENSG00000181220	ENSG00000181220	ENSG00000181220	ENSG00000181220		ZNF746
ENSG00000181450	ENSG00000181450	ENSG00000181450	ENSG00000181450		ZNF678
ENSG00000181666	ENSG00000181666	ENSG00000181666	ENSG00000181666		HKR1
ENSG00000181896	ENSG00000181896	ENSG00000181896	ENSG00000181896		ZNF101
ENSG00000182141	ENSG00000182141	ENSG00000182141	ENSG00000182141		ZNF708
ENSG00000182903	ENSG00000182903	ENSG00000182903	ENSG00000182903		ZNF721
ENSG00000182983	ENSG00000182983	ENSG00000182983	ENSG00000182983		ZNF662
ENSG00000182986	ENSG00000182986	ENSG00000182986	ENSG00000182986		ZNF320
ENSG00000183850	ENSG00000183850	ENSG00000183850	ENSG00000183850		ZNF730
ENSG00000184517	ENSG00000184517	ENSG00000184517	ENSG00000184517		ZFP1
ENSG00000184635	ENSG00000184635	ENSG00000184635	ENSG00000184635		ZNF93
ENSG00000184939	ENSG00000184939	ENSG00000184939	ENSG00000184939		ZFP90
ENSG00000185219	ENSG00000185219	ENSG00000185219	ENSG00000185219		ZNF445
ENSG00000185869	ENSG00000185869	ENSG00000185869	ENSG00000185869		ZNF829
ENSG00000185947	ENSG00000185947	ENSG00000185947	ENSG00000185947		ZNF267
ENSG00000186017	ENSG00000186017	ENSG00000186017	ENSG00000186017		ZNF566
ENSG00000186020	ENSG00000186020	ENSG00000186020	ENSG00000186020		ZNF529
ENSG00000186026	ENSG00000186026	ENSG00000186026	ENSG00000186026		ZNF284
ENSG00000186230	ENSG00000186230	ENSG00000186230	ENSG00000186230		ZNF749
ENSG00000186272	ENSG00000186272	ENSG00000186272	ENSG00000186272		ZNF17
ENSG00000186300	ENSG00000186300	ENSG00000186300	ENSG00000186300		ZNF555
ENSG00000186448	ENSG00000186448	ENSG00000186448	ENSG00000186448		ZNF197
ENSG00000186777	ENSG00000186777	ENSG00000186777	ENSG00000186777		ZNF732
ENSG00000187187	ENSG00000187187	ENSG00000187187	ENSG00000187187		ZNF546
ENSG00000187607	ENSG00000187607	ENSG00000187607	ENSG00000187607		ZNF286A
ENSG00000187626	ENSG00000187626	ENSG00000187626	ENSG00000187626		ZKSCAN4
ENSG00000187801	ENSG00000187801	ENSG00000187801	ENSG00000187801		ZNF643
ENSG00000187815	ENSG00000187815	ENSG00000187815	ENSG00000187815		ZNF642
ENSG00000188033	ENSG00000188033	ENSG00000188033	ENSG00000188033		ZNF490
ENSG00000188227	ENSG00000188227	ENSG00000188227	ENSG00000188227		ZNF793
ENSG00000188283	ENSG00000188283	ENSG00000188283	ENSG00000188283		ZNF383
ENSG00000188295	ENSG00000188295	ENSG00000188295	ENSG00000188295		ZNF669
ENSG00000188321	ENSG00000188321	ENSG00000188321	ENSG00000188321		ZNF559
ENSG00000188629	ENSG00000188629	ENSG00000188629	ENSG00000188629		ZNF177
ENSG00000188785	ENSG00000188785	ENSG00000188785	ENSG00000188785		ZNF548
ENSG00000188868	ENSG00000188868	ENSG00000188868	ENSG00000188868		ZNF563
ENSG00000189042	ENSG00000189042	ENSG00000189042	ENSG00000189042		ZNF567
ENSG00000189144	ENSG00000189144	ENSG00000189144	ENSG00000189144		ZNF573
ENSG00000189164	ENSG00000189164	ENSG00000189164	ENSG00000189164		ZNF527
ENSG00000189180	ENSG00000189180	ENSG00000189180	ENSG00000189180		ZNF33A
ENSG00000189298	ENSG00000189298	ENSG00000189298	ENSG00000189298		ZKSCAN3
ENSG00000196109	ENSG00000196109	ENSG00000196109	ENSG00000196109		ZNF676
ENSG00000196110	ENSG00000196110	ENSG00000196110	ENSG00000196110		ZNF699
ENSG00000196150	ENSG00000196150	ENSG00000196150	ENSG00000196150		ZNF250
ENSG00000196152	ENSG00000196152	ENSG00000196152	ENSG00000196152		ZNF79
ENSG00000196172	ENSG00000196172	ENSG00000196172	ENSG00000196172		ZNF681
ENSG00000196214	ENSG00000196214	ENSG00000196214	ENSG00000196214		ZNF766
ENSG00000196263	ENSG00000196263	ENSG00000196263	ENSG00000196263		ZNF471
ENSG00000196267	ENSG00000196267	ENSG00000196267	ENSG00000196267		ZNF836
ENSG00000196268	ENSG00000196268	ENSG00000196268	ENSG00000196268		ZNF493
ENSG00000196345	ENSG00000196345	ENSG00000196345	ENSG00000196345		ZNF167
ENSG00000196350	ENSG00000196350	ENSG00000196350	ENSG00000196350		ZNF729
ENSG00000196357	ENSG00000196357	ENSG00000196357	ENSG00000196357		ZNF565
ENSG00000196378	ENSG00000196378	ENSG00000196378	ENSG00000196378		ZNF34
ENSG00000196387	ENSG00000196387	ENSG00000196387	ENSG00000196387		ZNF140
ENSG00000196409	ENSG00000196409	ENSG00000196409	ENSG00000196409		ZNF658
ENSG00000196417	ENSG00000196417	ENSG00000196417	ENSG00000196417		ZNF765
ENSG00000196418	ENSG00000196418	ENSG00000196418	ENSG00000196418		ZNF124
ENSG00000196437	ENSG00000196437	ENSG00000196437	ENSG00000196437		ZNF569
ENSG00000196453	ENSG00000196453	ENSG00000196453	ENSG00000196453		ZNF777
ENSG00000196458	ENSG00000196458	ENSG00000196458	ENSG00000196458		ZNF605
ENSG00000196466	ENSG00000196466	ENSG00000196466	ENSG00000196466		ZNF799
ENSG00000196597	ENSG00000196597	ENSG00000196597	ENSG00000196597		ZNF782
ENSG00000196605	ENSG00000196605	ENSG00000196605	ENSG00000196605		ZNF846
ENSG00000196646	ENSG00000196646	ENSG00000196646	ENSG00000196646		ZNF136
ENSG00000196652	ENSG00000196652	ENSG00000196652	ENSG00000196652		ZKSCAN5
ENSG00000196693	ENSG00000196693	ENSG00000196693	ENSG00000196693		ZNF33B
ENSG00000196705	ENSG00000196705	ENSG00000196705	ENSG00000196705		ZNF431
ENSG00000196757	ENSG00000196757	ENSG00000196757	ENSG00000196757		ZNF700
ENSG00000196867	ENSG00000196867	ENSG00000196867	ENSG00000196867		ZFP28
ENSG00000196946	ENSG00000196946	ENSG00000196946	ENSG00000196946		ZNF705A
ENSG00000196967	ENSG00000196967	ENSG00000196967	ENSG00000196967		ZNF585A
ENSG00000197013	ENSG00000197013	ENSG00000197013	ENSG00000197013		ZNF429
ENSG00000197016	ENSG00000197016	ENSG00000197016	ENSG00000197016		ZNF470
ENSG00000197020	ENSG00000197020	ENSG00000197020	ENSG00000197020		ZNF100
ENSG00000197024	ENSG00000197024	ENSG00000197024	ENSG00000197024		ZNF398
ENSG00000197044	ENSG00000197044	ENSG00000197044	ENSG00000197044		ZNF441
ENSG00000197050	ENSG00000197050	ENSG00000197050	ENSG00000197050		ZNF420
ENSG00000197054	ENSG00000197054	ENSG00000197054	ENSG00000197054		ZNF763
ENSG00000197123	ENSG00000197123	ENSG00000197123	ENSG00000197123		ZNF679
ENSG00000197124	ENSG00000197124	ENSG00000197124	ENSG00000197124		ZNF682
ENSG00000197128	ENSG00000197128	ENSG00000197128	ENSG00000197128		ZNF772
ENSG00000197134	ENSG00000197134	ENSG00000197134	ENSG00000197134		ZNF257
ENSG00000197162	ENSG00000197162	ENSG00000197162	ENSG00000197162		ZNF785
ENSG00000197360	ENSG00000197360	ENSG00000197360	ENSG00000197360		ZNF98
ENSG00000197362	ENSG00000197362	ENSG00000197362	ENSG00000197362		ZNF786
ENSG00000197363	ENSG00000197363	ENSG00000197363	ENSG00000197363		ZNF517
ENSG00000197372	ENSG00000197372	ENSG00000197372	ENSG00000197372		ZNF675
ENSG00000197385	ENSG00000197385	ENSG00000197385	ENSG00000197385		ZNF860
ENSG00000197472	ENSG00000197472	ENSG00000197472	ENSG00000197472		ZNF695
ENSG00000197497	ENSG00000197497	ENSG00000197497	ENSG00000197497		ZNF665
ENSG00000197566	ENSG00000197566	ENSG00000197566	ENSG00000197566		ZNF624
ENSG00000197608	ENSG00000197608	ENSG00000197608	ENSG00000197608		ZNF841
ENSG00000197619	ENSG00000197619	ENSG00000197619	ENSG00000197619		ZNF615
ENSG00000197647	ENSG00000197647	ENSG00000197647	ENSG00000197647		ZNF433
ENSG00000197782	ENSG00000197782	ENSG00000197782	ENSG00000197782		ZNF780A
ENSG00000197808	ENSG00000197808	ENSG00000197808	ENSG00000197808		ZNF461
ENSG00000197841	ENSG00000197841	ENSG00000197841	ENSG00000197841		ZNF181
ENSG00000197857	ENSG00000197857	ENSG00000197857	ENSG00000197857		ZNF44
ENSG00000197863	ENSG00000197863	ENSG00000197863	ENSG00000197863		ZNF790
ENSG00000197928	ENSG00000197928	ENSG00000197928	ENSG00000197928		ZNF677
ENSG00000197933	ENSG00000197933	ENSG00000197933	ENSG00000197933		ZNF823
ENSG00000197935	ENSG00000197935	ENSG00000197935	ENSG00000197935		ZNF311
ENSG00000197937	ENSG00000197937	ENSG00000197937	ENSG00000197937		ZNF347
ENSG00000198028	ENSG00000198028	ENSG00000198028	ENSG00000198028		ZNF560
ENSG00000198039	ENSG00000198039	ENSG00000198039	ENSG00000198039		ZNF273
ENSG00000198040	ENSG00000198040	ENSG00000198040	ENSG00000198040		ZNF84
ENSG00000198046	ENSG00000198046	ENSG00000198046	ENSG00000198046		ZNF667
ENSG00000198093	ENSG00000198093	ENSG00000198093	ENSG00000198093		ZNF649
ENSG00000198105	ENSG00000198105	ENSG00000198105	ENSG00000198105		ZNF248
ENSG00000198169	ENSG00000198169	ENSG00000198169	ENSG00000198169		ZNF251
ENSG00000198182	ENSG00000198182	ENSG00000198182	ENSG00000198182		ZNF607
ENSG00000198298	ENSG00000198298	ENSG00000198298	ENSG00000198298		ZNF485
ENSG00000198300	ENSG00000198300	ENSG00000198300	ENSG00000198300		ZIM2
ENSG00000198315	ENSG00000198315	ENSG00000198315	ENSG00000198315		ZNF192
ENSG00000198342	ENSG00000198342	ENSG00000198342	ENSG00000198342		ZNF442
ENSG00000198346	ENSG00000198346	ENSG00000198346	ENSG00000198346		ZNF813
ENSG00000198393	ENSG00000198393	ENSG00000198393	ENSG00000198393		ZNF26
ENSG00000198429	ENSG00000198429	ENSG00000198429	ENSG00000198429		ZNF69
ENSG00000198440	ENSG00000198440	ENSG00000198440	ENSG00000198440		ZNF583
ENSG00000198453	ENSG00000198453	ENSG00000198453	ENSG00000198453		ZNF568
ENSG00000198464	ENSG00000198464	ENSG00000198464	ENSG00000198464		ZNF480
ENSG00000198482	ENSG00000198482	ENSG00000198482	ENSG00000198482		ZNF808
ENSG00000198521	ENSG00000198521	ENSG00000198521	ENSG00000198521		ZNF43
ENSG00000198538	ENSG00000198538	ENSG00000198538	ENSG00000198538		ZNF28
ENSG00000198551	ENSG00000198551	ENSG00000198551	ENSG00000198551		ZNF627
ENSG00000198556	ENSG00000198556	ENSG00000198556	ENSG00000198556		ZNF789
ENSG00000198633	ENSG00000198633	ENSG00000198633	ENSG00000198633		ZNF534
ENSG00000203326	ENSG00000203326	ENSG00000203326	ENSG00000203326		ZNF525
ENSG00000204524	ENSG00000204524	ENSG00000204524	ENSG00000204524		ZNF805
ENSG00000204604	ENSG00000204604	ENSG00000204604	ENSG00000204604		ZNF468
ENSG00000204611	ENSG00000204611	ENSG00000204611	ENSG00000204611		ZNF616
ENSG00000204644	ENSG00000204644	ENSG00000204644	ENSG00000204644		ZFP57
ENSG00000204920	ENSG00000204920	ENSG00000204920	ENSG00000204920		ZNF155
ENSG00000204946	ENSG00000204946	ENSG00000204946	ENSG00000204946		ZNF783
ENSG00000204947	ENSG00000204947	ENSG00000204947	ENSG00000204947		ZNF425
ENSG00000213020	ENSG00000213020	ENSG00000213020	ENSG00000213020		ZNF611
ENSG00000213096	ENSG00000213096	ENSG00000213096	ENSG00000213096		ZNF254
ENSG00000213799	ENSG00000213799	ENSG00000213799	ENSG00000213799		ZNF845
ENSG00000213967	ENSG00000213967	ENSG00000213967	ENSG00000213967		ZNF726
ENSG00000213973	ENSG00000213973	ENSG00000213973	ENSG00000213973		ZNF99
ENSG00000215343	ENSG00000215343	ENSG00000215343	ENSG00000215343		ZNF705D
ENSG00000215372	ENSG00000215372	ENSG00000215372	ENSG00000215372		ZNF705G
ENSG00000223547	ENSG00000223547	ENSG00000223547	ENSG00000223547		ZNF844
ENSG00000224689	ENSG00000224689	ENSG00000224689	ENSG00000224689		ZNF812
ENSG00000227124	ENSG00000227124	ENSG00000227124	ENSG00000227124		ZNF717
ENSG00000229676	ENSG00000229676	ENSG00000229676	ENSG00000229676		ZNF492
ENSG00000229809	ENSG00000229809	ENSG00000229809	ENSG00000229809		ZNF688
ENSG00000234444	ENSG00000234444	ENSG00000234444	ENSG00000234444		ZNF736
ENSG00000242852	ENSG00000242852	ENSG00000242852	ENSG00000242852		ZNF709
ENSG00000245680	ENSG00000245680	ENSG00000245680	ENSG00000245680		ZNF585B
ENSG00000249709	ENSG00000249709	ENSG00000249709	ENSG00000249709		ZNF564
ENSG00000256087	ENSG00000256087	ENSG00000256087	ENSG00000256087		ZNF432
ENSG00000256223	ENSG00000256223	ENSG00000256223	ENSG00000256223		ZNF10
ENSG00000256294	ENSG00000256294	ENSG00000256294	ENSG00000256294		ZNF225
ENSG00000256683	ENSG00000256683	ENSG00000256683	ENSG00000256683		ZNF350
ENSG00000256771	ENSG00000256771	ENSG00000256771	ENSG00000256771		ZNF253
ENSG00000257446	ENSG00000257446	ENSG00000257446	ENSG00000257446		ZNF878
ENSG00000257482	ENSG00000257482	ENSG00000257482	ENSG00000257482		ZNF727
ENSG00000258405	ENSG00000258405	ENSG00000258405	ENSG00000258405		ZNF578
ENSG00000260355	ENSG00000260355	ENSG00000260355	ENSG00000260355		ZNF716
ENSG00000260513	ENSG00000260513	ENSG00000260513	ENSG00000260513		ZNF479
ENSG00000261352	ENSG00000261352	ENSG00000261352	ENSG00000261352		ZNF90
ENSG00000262249	ENSG00000262249	ENSG00000262249	ENSG00000262249		ZNF626
ENSG00000262578	ENSG00000262578	ENSG00000262578	ENSG00000262578		ZNF737
ENSG00000263255	ENSG00000263255	ENSG00000263255	ENSG00000263255		ZNF486
ENSG00000267508	ENSG00000267508	ENSG00000267508	ENSG00000267508		ZNF285
ENSG00000267680	ENSG00000267680	ENSG00000267680	ENSG00000267680		ZNF224
ENSG00000214029	#N/A	#N/A	#N/A		ZNF891
ENSG00000221923	#N/A	#N/A	#N/A		ZNF880
ENSG00000234284	#N/A	#N/A	#N/A		ZNF879
ENSG00000204514	#N/A	#N/A	ENSG00000204514		ZNF814
ENSG00000197779	#N/A	#N/A	ENSG00000197779		ZNF81
ENSG00000083842	#N/A	#N/A	ENSG00000083842		ZNF8
ENSG00000152443	#N/A	#N/A	ENSG00000152443		ZNF776
ENSG00000186376	#N/A	#N/A	ENSG00000186376		ZNF75D
ENSG00000185252	#N/A	#N/A	ENSG00000185252		ZNF74
ENSG00000196081	#N/A	#N/A	#N/A		ZNF724P
ENSG00000215356	#N/A	#N/A	#N/A		ZNF705B
ENSG00000251192	#N/A	#N/A	ENSG00000251192		ZNF674
ENSG00000083814	#N/A	#N/A	ENSG00000083814		ZNF671
ENSG00000221994	#N/A	#N/A	ENSG00000221994		ZNF630
ENSG00000213297	#N/A	#N/A	#N/A		ZNF625
ENSG00000166704	#N/A	#N/A	ENSG00000166704		ZNF606
ENSG00000198466	#N/A	#N/A	ENSG00000198466		ZNF587
ENSG00000083828	#N/A	#N/A	ENSG00000083828		ZNF586
ENSG00000171574	#N/A	#N/A	ENSG00000171574		ZNF584
ENSG00000178935	#N/A	#N/A	ENSG00000178935		ZNF552
ENSG00000204519	#N/A	#N/A	ENSG00000204519		ZNF551
ENSG00000198131	#N/A	#N/A	ENSG00000198131		ZNF544
ENSG00000183647	#N/A	#N/A	ENSG00000183647		ZNF530
ENSG00000197037	#N/A	#N/A	#N/A		ZNF498
ENSG00000243660	#N/A	#N/A	#N/A		ZNF487P
ENSG00000197714	#N/A	#N/A	#N/A		ZNF460
ENSG00000083838	#N/A	#N/A	ENSG00000083838		ZNF446
ENSG00000140987	#N/A	#N/A	#N/A		ZNF434
ENSG00000196724	#N/A	#N/A	ENSG00000196724		ZNF418
ENSG00000173480	#N/A	#N/A	ENSG00000173480		ZNF417
ENSG00000083817	#N/A	#N/A	ENSG00000083817		ZNF416
ENSG00000147124	#N/A	#N/A	ENSG00000147124		ZNF41
ENSG00000088876	#N/A	#N/A	ENSG00000088876		ZNF343
ENSG00000130684	#N/A	#N/A	ENSG00000130684		ZNF337
ENSG00000198185	#N/A	#N/A	ENSG00000198185		ZNF334
ENSG00000249471	#N/A	#N/A	ENSG00000249471		ZNF324B
ENSG00000083812	#N/A	#N/A	ENSG00000083812		ZNF324
ENSG00000063587	#N/A	#N/A	ENSG00000063587		ZNF275
ENSG00000171606	#N/A	#N/A	ENSG00000171606		ZNF274
ENSG00000152454	#N/A	#N/A	ENSG00000152454		ZNF256
ENSG00000121417	#N/A	#N/A	ENSG00000121417		ZNF211
ENSG00000010539	#N/A	#N/A	#N/A		ZNF200
ENSG00000147118	#N/A	#N/A	ENSG00000147118		ZNF182
ENSG00000147117	#N/A	#N/A	ENSG00000147117		ZNF157
ENSG00000179909	#N/A	#N/A	ENSG00000179909		ZNF154
ENSG00000197008	#N/A	#N/A	#N/A		ZNF138
ENSG00000176293	#N/A	#N/A	ENSG00000176293		ZNF135
ENSG00000125846	#N/A	#N/A	ENSG00000125846		ZNF133
ENSG00000131849	#N/A	#N/A	ENSG00000131849		ZNF132
RP11-1396O13.13.1	#N/A	#N/A	#N/A		RP11-1396O13.13.1
CTD-2192J16.17.1	#N/A	#N/A	#N/A		CTD-2192J16.17.1
ENSG00000251369	#N/A	#N/A	#N/A		AC003682.1
#N/A	ENSG00000267041	ENSG00000267041	#N/A
#N/A	ENSG00000263002	ENSG00000263002	#N/A
#N/A	#N/A	ENSG00000160229	#N/A
#N/A	#N/A	#N/A	ENSG00000189420
