# Supplementary material for: Global and Stage Specific Patterns of Krüppel-Associated-Box Zinc Finger Protein Gene Expression in Murine Early Embryonic Cells
Source: PLoS One. 2013 Feb 22;8(2):e56721. doi: 10.1371/journal.pone.0056721 (PMC3579818; doi:10.1371/journal.pone.0056721)
Supplement: Table S5 — Conservation between mouse and human KRAB-ZFPs. The table contains pairs of conserved mouse and human KRAB-ZFPs and the percentage of homology between their C2H2 ZF domains calculated using the Clustal Omega tool. (XLSX) [file pone.0056721.s009.xlsx]

## Sheet: Sheet1
Hs Gene Symbol	Hs Ensembl gene ID	Mm Gene Symbol	Mm Ensembl gene ID	% of homology
ZNF777	ENSG00000196453	Zfp777	ENSMUSG00000071477	1
ZNF746	ENSG00000181220	Zfp746	ENSMUSG00000057691	1
ZKSCAN1	ENSG00000106261	Zkscan1	ENSMUSG00000029729	0.992063
ZNF689	ENSG00000156853	Zfp689	ENSMUSG00000048921	0.985714
ZNF205	ENSG00000122386	Zfp13	ENSMUSG00000062012	0.982143
ZNF250	ENSG00000196150	Zfp647	ENSMUSG00000054967	0.981685
ZNF606	ENSG00000166704	Zfp606	ENSMUSG00000030386	0.981685
ZNF282	ENSG00000170265	Zfp282	ENSMUSG00000025821	0.980952
ZNF436	ENSG00000125945	Zfp46	ENSMUSG00000051351	0.980159
ZNF8	ENSG00000083842	Zfp128	ENSMUSG00000060397	0.979592
ZNF189	ENSG00000136870	Zfp189	ENSMUSG00000039634	0.979167
ZNF192	ENSG00000198315	Zfp192	ENSMUSG00000063894	0.978836
ZNF3	ENSG00000166526	Zfp113	ENSMUSG00000037007	0.97619
ZNF354A	ENSG00000169131	Zfp354a	ENSMUSG00000020364	0.974545
ZNF398	ENSG00000197024	Zfp398	ENSMUSG00000062519	0.972973
ZNF182	ENSG00000147118	Zfp182	ENSMUSG00000054737	0.972789
ZNF641	ENSG00000167528	Zfp641	ENSMUSG00000022987	0.971963
ZNF213	ENSG00000085644	Zfp213	ENSMUSG00000071256	0.971429
ZNF566	ENSG00000186017	Zfp566	ENSMUSG00000078768	0.965986
ZNF498	ENSG00000197037	Zfp498	ENSMUSG00000070420	0.96063
ZNF354B	ENSG00000178338	Zfp354b	ENSMUSG00000020335	0.96
ZNF248	ENSG00000198105	Zfp248	ENSMUSG00000030145	0.959184
ZFP1	ENSG00000184517	Zfp1	ENSMUSG00000055835	0.958333
ZNF324	ENSG00000083812	Zfp324	ENSMUSG00000004500	0.957672
ZNF263	ENSG00000006194	Zfp263	ENSMUSG00000022529	0.957672
ZFP30	ENSG00000120784	Zfp30	ENSMUSG00000047473	0.956349
ZNF18	ENSG00000154957	Zkscan6	ENSMUSG00000018347	0.953271
ZNF317	ENSG00000130803	Zfp317	ENSMUSG00000057551	0.952381
ZFP14	ENSG00000142065	Zfp14	ENSMUSG00000053985	0.952381
ZNF12	ENSG00000164631	Zfp12	ENSMUSG00000029587	0.952381
ZFP28	ENSG00000196867	Zfp28	ENSMUSG00000062861	0.949153
ZKSCAN5	ENSG00000196652	Zkscan5	ENSMUSG00000055991	0.948413
RBAK	ENSG00000146587	Rbak	ENSMUSG00000061898	0.945578
ZNF583	ENSG00000198440	Zfp583	ENSMUSG00000030443	0.944444
ZFP90	ENSG00000184939	Zfp90	ENSMUSG00000031907	0.941392
ZNF235	ENSG00000159917	Zfp235	ENSMUSG00000047603	0.936508
ZNF569	ENSG00000196437	Zfp74	ENSMUSG00000059975	0.934211
ZFP82	ENSG00000181007	Zfp82	ENSMUSG00000058447	0.93254
ZNF287	ENSG00000141040	Zfp287	ENSMUSG00000005267	0.928571
ZNF688	ENSG00000229809	Zfp688	ENSMUSG00000045251	0.928571
ZIK1	ENSG00000171649	Zik1	ENSMUSG00000030393	0.925926
ZNF642	ENSG00000187815	Zfp69	ENSMUSG00000064141	0.925926
ZNF558	ENSG00000167785	Zfp558	ENSMUSG00000074500	0.925926
ZNF454	ENSG00000178187	Zfp454	ENSMUSG00000048728	0.924603
ZFP37	ENSG00000136866	Zfp37	ENSMUSG00000028389	0.924603
ZNF324B	ENSG00000249471	Zfp324	ENSMUSG00000004500	0.920635
AC005324.8-001.1	ENSG00000255104	Zfp286	ENSMUSG00000047342	0.919048
ZNF286A	ENSG00000187607	Zfp286	ENSMUSG00000047342	0.919048
ZNF354B	ENSG00000178338	Zfp354a	ENSMUSG00000020364	0.916364
ZNF879	ENSG00000234284	Zfp879	ENSMUSG00000044296	0.915751
ZNF184	ENSG00000096654	Zfp184	ENSMUSG00000006720	0.913158
ZKSCAN2	ENSG00000155592	Zkscan2	ENSMUSG00000030757	0.912698
ZNF382	ENSG00000161298	Zfp382	ENSMUSG00000074220	0.910053
ZNF354A	ENSG00000169131	Zfp354b	ENSMUSG00000020335	0.909091
ZNF285	ENSG00000062370	Zfp112	ENSMUSG00000052675	0.904762
ZNF212	ENSG00000170260	Zfp212	ENSMUSG00000052763	0.904762
ZNF2	ENSG00000163067	Zfp661	ENSMUSG00000034800	0.89881
ZNF707	ENSG00000181135	Zfp707	ENSMUSG00000034429	0.885135
ZNF202	ENSG00000166261	Zfp202	ENSMUSG00000025602	0.882353
ZNF180	ENSG00000167384	Zfp180	ENSMUSG00000057101	0.880952
ZNF235	ENSG00000159917	Zfp114	ENSMUSG00000068962	0.880952
ZNF426	ENSG00000130818	Zfp426	ENSMUSG00000059475	0.879828
ZKSCAN3	ENSG00000189298	Zkscan3	ENSMUSG00000021327	0.877551
ZNF354C	ENSG00000177932	Zfp354c	ENSMUSG00000044807	0.874459
ZNF585A	ENSG00000196967	Zfp27	ENSMUSG00000062040	0.873016
ZNF251	ENSG00000198169	Zfp251	ENSMUSG00000022526	0.87013
ZNF274	ENSG00000171606	Zfp110	ENSMUSG00000058638	0.869159
ZNF496	ENSG00000162714	Zkscan17	ENSMUSG00000020472	0.858824
ZNF334	ENSG00000198185	Zfp334	ENSMUSG00000017667	0.853741
ZNF25	ENSG00000175395	Zfp9	ENSMUSG00000072623	0.853175
ZNF585B	ENSG00000245680	Zfp27	ENSMUSG00000062040	0.852608
ZKSCAN4	ENSG00000187626	Zkscan3	ENSMUSG00000021327	0.85034
ZNF235	ENSG00000159917	Zfp93	ENSMUSG00000055305	0.842491
ZNF235	ENSG00000159917	Zfp108	ENSMUSG00000030486	0.84127
ZNF786	ENSG00000197362	Zfp786	ENSMUSG00000051499	0.835498
ZNF274	ENSG00000171606	Zfp369	ENSMUSG00000021514	0.831776
ZNF45	ENSG00000124459	Zfp94	ENSMUSG00000074282	0.831169
ZNF709	ENSG00000242852	Zfp872	ENSMUSG00000074472	0.830709
CTD-2192J16.17.1	ENSG00000196826	Zfp872	ENSMUSG00000074472	0.830709
ZNF446	ENSG00000083838	Zfp446	ENSMUSG00000033961	0.825397
ZFP82	ENSG00000181007	Zfp30	ENSMUSG00000047473	0.821429
ZNF667	ENSG00000198046	Zfp667	ENSMUSG00000054893	0.812925
ZNF7	ENSG00000147789	Zfp7	ENSMUSG00000033669	0.806122
ZFP30	ENSG00000120784	Zfp82	ENSMUSG00000058447	0.801587
ZNF551	ENSG00000204519	Zfp551	ENSMUSG00000034071	0.798535
ZNF394	ENSG00000160908	Zkscan14	ENSMUSG00000029627	0.793651
ZNF160	ENSG00000170949	Zfp160	ENSMUSG00000067942	0.769841
ZNF12	ENSG00000164631	Rbak	ENSMUSG00000061898	0.765306
ZNF570	ENSG00000171827	Zfp583	ENSMUSG00000030443	0.761905
ZNF597	ENSG00000167981	Zfp597	ENSMUSG00000039789	0.755102
ZNF445	ENSG00000185219	Zfp445	ENSMUSG00000047036	0.752941
ZNF568	ENSG00000198453	Zfp74	ENSMUSG00000059975	0.749206
RBAK	ENSG00000146587	Zfp12	ENSMUSG00000029587	0.741497
ZNF700	ENSG00000196757	Gm10324	ENSMUSG00000071302	0.738095
ZNF785	ENSG00000197162	Zfp688	ENSMUSG00000045251	0.738095
PRDM9	ENSG00000164256	Prdm9	ENSMUSG00000051977	0.735178
ZNF248	ENSG00000198105	Zfp663	ENSMUSG00000056824	0.732283
ZNF175	ENSG00000105497	Zfp27	ENSMUSG00000062040	0.727273
ZNF81	ENSG00000197779	Zfp27	ENSMUSG00000062040	0.72619
ZNF483	ENSG00000173258	Zkscan16	ENSMUSG00000038630	0.72619
ZNF643	ENSG00000187801	Zfp69	ENSMUSG00000064141	0.724868
ZNF791	ENSG00000173875	Zfp791	ENSMUSG00000074194	0.72381
ZNF605	ENSG00000196458	Zfp605	ENSMUSG00000023284	0.722222
ZFP14	ENSG00000142065	Zfp30	ENSMUSG00000047473	0.718254
ZNF433	ENSG00000197647	2210418O10Rik	ENSMUSG00000078894	0.714286
ZNF433	ENSG00000197647	Gm14296	ENSMUSG00000074527	0.714286
ZNF440	ENSG00000171295	Gm10324	ENSMUSG00000071302	0.714286
ZNF557	ENSG00000130544	Zfp558	ENSMUSG00000074500	0.714286
ZNF175	ENSG00000105497	Gm13248	ENSMUSG00000063245	0.714286
ZNF782	ENSG00000196597	Gm10324	ENSMUSG00000071302	0.714286
ZFP14	ENSG00000142065	Zfp82	ENSMUSG00000058447	0.710317
ZNF33B	ENSG00000196693	Zfp248	ENSMUSG00000030145	0.707483
ZKSCAN1	ENSG00000106261	Zfp113	ENSMUSG00000037007	0.706349
ZNF3	ENSG00000166526	Zkscan1	ENSMUSG00000029729	0.706349
ZNF589	ENSG00000164048	Prdm9	ENSMUSG00000051977	0.702381
ZFP82	ENSG00000181007	Zfp14	ENSMUSG00000053985	0.702381
ZNF764	ENSG00000169951	E430018J23Rik	ENSMUSG00000078580	0.70068
