# Supplementary material for: Global and Stage Specific Patterns of Krüppel-Associated-Box Zinc Finger Protein Gene Expression in Murine Early Embryonic Cells
Source: PLoS One. 2013 Feb 22;8(2):e56721. doi: 10.1371/journal.pone.0056721 (PMC3579818; doi:10.1371/journal.pone.0056721)
Supplement: Table S6 — NanoString nCounter probe-set. The table contains Ensembl Gene IDs of mouse KRAB-ZFP genes and the corresponding NanoString nCounter probe sequences designed following the manufacturer instructions. It also contains the Gene symbols and the corresponding NanoString nCounter probe sequences of housekeeping genes included in the analysis for normalization purpose and prospectively control genes. (XLSX) [file pone.0056721.s010.xlsx]

## Sheet: Sheet1
Ensemble gene ID (KRAB-ZFPs)	NanoString nCounter probe
ENSMUSG00000078866	GTGAAGGAATAGAAACCCTGACTAAGACAAATTGGTATGAGGAGTGGGTATTCCTGTGACAACCTGACCATGTTTTGGGAGGACTGTGGAAGGACTTTGG
ENSMUSG00000036036	GCCTGCTGGATCACTTGTGCTGCCAAAGACCAATCAGATTCAGTAAATGCTGGGAAATCCTGGGTCATTTGCTCGGCTATCTTCATGAACCCGTGGTGCT
ENSMUSG00000066000	AATACCATCTGAAAAGTCATCAGAGAATTCGTAAATGAGACAAACCTTACGAATGTTGTATATGTGACAAATGCATTACCACAACCTCAGTGTAAGAAAT
ENSMUSG00000052446	CATGTGGAGAAACGGTTGCCCAGCCAAAGCTTCCTGAATGTCACACTGCCAGTCAATCATCCCTGAAGAGGCACACTACATCTAACTCTAAATACAGACC
ENSMUSG00000073197	AACCCCACTGCCCACATCCAACCTGAGACAGAAAGTTGTATAGCTTTCAAACACAAAAACCTCAAAGCCCTGGGCCAACTTACAGCTACATTTTTTCCCA
ENSMUSG00000067916	CTAAGAGCACTGGATAGTTAAGGTCAAGGAGATTCTCACAAAGGATCCAGAAGAGTTCCAATATTTGAAAATGGAAAAAAAAAGAAAAAAAAGAAAAAAA
ENSMUSG00000074221	TTAGTTAGGGGGTAGCCTGGACAACATGTGTTGCAGTCTCAGAACTTTCATAAGCAAAAGCCATGCCATGGATCTGTGCACTAGAGAACTGGAAAACAGT
ENSMUSG00000008686	GAGAGTGTTCCTGCCACAGAGAACAGTTGTGAAAATACACAGACCTATGAATCTTACAGGACTCTTACGCCTCATCAAGATTCTAAGAGAGCCCACGCTG
ENSMUSG00000064194	TGTCAGCCTAGGTCATGTAGACACCTGTCCATTATAAACACACAAGCACACATATGCACACACACACACAAAGAGAGAGAGAAAGGATTTGCATGAGGAG
ENSMUSG00000078779	GGCCCTACATGAAGAACCTGACTCTGCCATTGTTCCATTGGCAGCAACAACAAAGCCCTGGTGGCTCTAATGTCTAGGAGAAAAAGCTGGATGCCTACAA
ENSMUSG00000033669	CATCAGAAGATGATGCATACAGCGGAGAAATCTCAAATGCCGAGAGCCTCAGAGAGCCCAAGCCTTATTGCCTGTCAGGGAAATACCACTGAAGAGAAGC
ENSMUSG00000078564	GAGAGAAACTCCATGAATGTAAGCAGTGTGGTAAATCCTTTGCCTGTCAAGGTCACCTTCAAAACCATCAAAGAACTCATACTGGAGAGAAACCTTTCAA
ENSMUSG00000071281	GAATAATGTGGCAAGGACTTCCAATGACCAGCACTATTTTCTAACCCCAAGAGAAATCATATGGGAAAGAAACCCTCCAATTAGGAAGTATGTAGCCTGA
ENSMUSG00000078902	AACAGCCGAGACCCAGCACTGTGGGAGACCATGAAAGGCCATTGGTGAATGTGTAGCCTCAGGTGCAATTGATGGCCCAGAAATTAAGGGGTCATGCAGT
ENSMUSG00000069727	TCATGGGTGTTGCTACCAGTCCTAGTTTAGACACGTCACCAAAAGTATTTAAGCCACACACTTTCTGAGCCTTCTTTGTCTACCTCACTATGTTATGAAG
ENSMUSG00000020472	CTGCCAAAACACCAGAGAGACCGAGCTGGAAGTTCAATTTGTGAAGACCTCAAGAACAGAGACGGTGACTTCGACTCCAAAGCTTCAAGATTGTGGCCTG
ENSMUSG00000079008	AAGAATACATACTGGTGAGAAACCCTATGCGTGTAACCAGTGTGGGAAAGACTTTGCAAGTCCCAGTTATCTTCAGTACCATAAGAGAGTTCGTACAGGA
ENSMUSG00000074867	GTGTTCTTCCGTGTGCCTTGTTTCCCCTGCTCTCTGTTACTCTCCGTTGCGAGCAAGCTGAAAGATTGGTCTGATGTGTTTTGATCTCTGCTGCCAGGGA
ENSMUSG00000058093	TGTCTGGAGCAAATACAAGAGCCTTCAGATGTGAAAAGAGGAGCAGCTACCTCTATGCTCCCAGAATGCAGAGAATATGGAAAAGTTTTTGAGTGGTCCA
ENSMUSG00000072762	ACACATACTGAAGAGAAACCTTACAAGTGTGATCAGTGTGGTAAAGGCTTTGCATATCATGGAAGGTTCGAAGTACATAAAAGAGCACATACTGGAGAGA
ENSMUSG00000060510	GAGGACCTATGTGACTCTAAGCCATGTGGGAATGTGTTGGGTGAACAATTATGCCTTAACACAGAGGTGAGCATGCAAAGTCAAGGATACAGTTCTGAGT
ENSMUSG00000055560	TCTGATTTGTGGGCTGTGGTACAGTTTCTGTTGTTTTAACCAGTGGCGGTGTCACCCATACTCTTTAAATAACGCATTCCCTGGGTGTGTAAGAAGCTCC
ENSMUSG00000037640	CACCTCTAGTCTGTGAGCCAGCGGTCAGGATGCTCCTGCTATTTTATTTTGGCTTCTCTTAGACTGCCTGCCTGTGCAAACTTTCCCCTTCCACTTAACT
ENSMUSG00000069208	AAAAACACAGAGGAGAGAAACCTGGGTATTGTTTACTCTGAAGCTCCACCAAGTGCAAAACAGACCCTCCCATTCCCTCCCTGGAAGACAGTTTCTTCCT
ENSMUSG00000057551	GATTCCACCCTCAGTCTGACAAGATTGGGATCCAGTTACCAGTTATCCTTGTTGAGGAACCAAATCAGAGTTTCTACGAAGTTGCCTATGGCTGCTGGAG
ENSMUSG00000053600	TTATTCTGAGTTGCTTTGGATGCATAAGAGCCCTCCCATGAGACAGAAGCCCTATGAAGATAAACAAGGGACTGAAGCCTCTAGGAGTTTCACTACCGAT
ENSMUSG00000062632	TCAATGTGGTAAAGCCTTTGCTCAGAAGAGTGGCCTCCGAACACATCAAATAATTCATACAGGAGAGAAGCCCTATGAATGTAATCAATGTGGTAAAGCC
ENSMUSG00000074860	GGCTACAAATTGCAAGATGACAACATTGAAGAGCACTGTCCAAGTTCTAGAGGATGTGGAAGGTATAACATCTATGGATACAAGCCTTGTGAGCATAAGG
ENSMUSG00000066880	GTGAACTTCACCCTGGAGGAGTGGACTTTGCTGAATCCTTCACAGGAAAATCTTTACAGAGCGGTGATGAGAGAAACCATCAGGAACCTGCATGATATAG
ENSMUSG00000030604	TGGCTCACCTCAATGGACACCAGATGATTCATACTGGAGAGAAGTCATTTGCATGTAAGGAATGTGGAAAGGCCTTCAGACTCCTCCAACAGCTTACAAG
ENSMUSG00000059897	AATGCAAGCGGTTCTTTGCGTGTAACAGGATCTGTGAGGGGTGCACGCGAGCTTGGAAGCCACGCTATGGACGCACTGACATATGATGATGTCCACATTA
ENSMUSG00000070420	TTAAAGACATGACTTTGGGTTTTCCTGAGGAGGAATGGAGGCATGTAGCCCCAGCTCAGATTGACTGCTTTGGAGAATACGTGGACTCACAGGATTGTGG
ENSMUSG00000057101	CTTAAGTGAACAGTTGACTGGTGGGTGTGTTGTGGTGACTCATCTTAGACCTTCCACTGGATCACGGTATTTGACCGTGTCAGTCTGCATAGTTGCCCTG
ENSMUSG00000069743	AATCCACAGAAGAAAAAAAGAATACTATGGTACAGAGCTTGTTAAGGTTTTTGACTCTAAACAAAAACTCAAGCTGAAGCAAACCAATAATAGAGAAAAA
ENSMUSG00000067430	GCACTGGGCAAGGTGGGGATAGTAAAGAGTAGAGAGTTATAATGGATATAGTGGATTTGAACACTCCATGGGAAGTTTAGGATGAGCTAGTTACAAGCAA
ENSMUSG00000078768	GAGTGTAAGGAGTGTGAGAAGGCTTTCCGGTCGGGTTCTGACCTCACCAGACACCAGAGAATCCACACCGGAGAGAAGCCGTATGAATGTAAGATTTGTG
ENSMUSG00000047036	TAGAAGCCAGGAAGCCATGGGGCGTGAACATCTGCACGGTTCAGCTTAAGAGAGATGCTGATGCTGCGCCTGAAGGAGGTAAGCTTCAGATTAAGCCAAA
ENSMUSG00000021514	GTTACAAGGTTCATCTGCACAAAATCACCAGATGGGGTCTAGGGCAGGAAGAGCCAGGGACAACAGCATCTTAACACATGTAAAAATTCACCAGAAAGGC
ENSMUSG00000067928	TATCTATTGTTGCTGCTTCAGTGCTGATGAATCTGAGTCAGGAGTGGTGAAGTTAGGTAGCTAATGACTGCTAACCATCTGGTGAGTCCAACTATCTAGA
ENSMUSG00000060336	ACTACTTAGAACACAGGATGTCGGCGCCATCTTGTAATGGCGAATGTGAGGGCAGCTCCTCATTGGCAAAACTTGAATATATTTAATATGGTCAAACATT
ENSMUSG00000036898	GATGGAGGTCCATGGGATTTGTACCACAGTTTGCAGATAAATGAGGGAATCTAGACCAGTGCTTAAGATAACAAACCGAGTGAGTGTTAGAGCCAGGATC
ENSMUSG00000068134	CGCGAATGTTTCTGCTTGATGTGTTCTGTGTACCGCTCCTGGGTGCGGGGACCTCAGGCAAGCCCAGAAGTTCCGACATGGATATAGTGACCTATGATGA
ENSMUSG00000066613	AAGCCTTACAGTGATCTTGAAAGGTGTGGTGGACTAAATATACTTGGCCCATGACAAGTGGCAGTAGTAGGGAGTGTGGCCTTTCTGGCATAGATGTGGT
ENSMUSG00000057093	CCTCCTGCCTACATATCAAATGGGGGGCTGGGTACTTCCTAATATATTTCCTTCTCATGGGCTTCCTCTCCAACCTGTGATGAAGAACATCTGGTATAGT
ENSMUSG00000062794	TCAGAAAGCCCAGAGCACTGTGATTCAAATGTCTCCTACACGTCAGACAGCTCTCCATTACACGGCAACTCTCACTAAAGGTCAGAGACCTCACAGAGGG
ENSMUSG00000058638	CGGGCGAGCGCCATTGTGTCTTTCCGCAATCGTAGCGCTGCGTGAAAGCCCGTCGGGGGCAGCACCCATCTTCTGTTTTATTTGCAACCTCTGGAACCCA
ENSMUSG00000058192	TGCATCAGGATTTTTTGAGGGGACAGACTTCCAGTGGAATACAAACAGGCAGAAGCCACAGTGCACACGAACTCTGCTACTACACACAATGTGGGGAAAT
ENSMUSG00000021327	AGAAATACAACTCACAGCTACAGTGAAACGGGAGAACTGCTTGGTTCGGGATGGCTAGAGAATCAAGGGAAAGCACAACCTTGGACTCACACTCTGCAGA
ENSMUSG00000021510	TCACATGTCTGGAGCAAATACAAGAGCCTTCAGATGTGAAAAGAGGAGCAGCTACCTCTATGCTCCGGGGAGAAAAATGTTATACGTGCAAAGAGTGTGG
ENSMUSG00000071477	ACTAAGCAAGAGACATCCAGCCAGATGTCACATGTTCTTCAGAAAGGACCTTCACTCCTGTATCCTGCCACTTCTGAGCAAGACACACCTCACCAGGTAT
ENSMUSG00000071267	CAAGTTGTCTCTACTCCCACTGCGGGCGACTTACCCTGGCCTGGTTCTTTTCGAAGGCCGTAAACTCTCCTCAGATGCGGTTTCCTGTGCTGACCTGGGA
ENSMUSG00000071291	ATGGCTTTCCTAATTATGCAGCCCTTACTGCACACCAGAGAGTTCATACTGGAGAGAAACCTCATGTATGCGAACAATGTGGGAAAGACTTTTCTAGGAT
ENSMUSG00000045251	TTTTTGAGGAGTGTGGGTGAGTTGAATGGCCGCCTCCGTCTGGAGGTCCGGAGCCTGGAGTTGAACATGAACTTGGCAACTGAGACAAATGAGTCAAGAC
ENSMUSG00000033972	TACCTGTTGGAGCCAAGTTGTCTCTACTCCCACTGCGGGGCGACTTACCCTGGCCTGGTTCTTTTCGAAGGCCGTAACTCTCCTCAGATGCGGTTTCCTG
ENSMUSG00000059975	CTTCTTAAACAAAGATATACAGATTCCCTCAGGCTGGTGAGACGGCCCCACTGATAGGGGTTTGCTGCCAAGCTTCACAGCTGACTACGATACCCAGAAT
ENSMUSG00000072774	ACATGAACTGACAGATTCACTGACCAATCAGAGCCTCCATACGTGCCTGCCAGTCAGAATAGGAGGATGCTTCTTCCCGAAATCATGTGGCTTCCATGCT
ENSMUSG00000032425	ATCAGTGCTTTGAGGCTGCTAAGTTCTGGGTGTTCAGTCCCACATCCAGTGGCTCCTGCTGAGTCTTCTCAAGGCTCTATTTCCATCAAGCTAGCACCAA
ENSMUSG00000061898	GGAGTTCTGCTGTGAGCTGTCAGCTCCTGAGTATAACTCGCCTTGGAAACGCACACTAAAAGCCATATTTCTGACCGACGTTACCACGGGTGTTCATGGA
ENSMUSG00000056383	CAGTACTCTCCAAATACATAAAAGGACACATACTGCAGAGACACCCTATGAATGTAATCAGTGTGGTAAAGCCTTTAGGCGGCACAATACCCTCCAAATA
ENSMUSG00000056552	ATCCTGTCAGGTATTCTAGACTTCTAGGCTAAATATGGATGCCCAAGTGTTGCAGAGGAATGTGGGTAACTGTCCAGGCAGCTAGTGGTCTCTGTTGTTT
ENSMUSG00000023892	GCATACAGTCTCATGCAACCAACAGCCTACATTAAAGAGAAACCACACCAGTGTGGCAAATGTGGGAAATGCTTCAATACCTCCTCAAGCCTCACTGTCC
ENSMUSG00000058291	TGTAGAAGCCTCACACCAGTGTGTCCCAGATTTCCAGAATATGAGTACCCTGAATAAGAGCAGTCCAGATACCAAAGCAAGACACGTGTGGCAAGTTGCC
ENSMUSG00000063383	AAGTTCTGGGTGCTTTCTGAAGACTCTTTCCCATGTGCAGGAGTCACACTCCTCAGGTAGTTCAGCTCACCTGTGAAACTGAGAGCCCTGGATGGTGAAG
ENSMUSG00000006720	TACCTCACTCAGCATCAGAAGATTCATTCAGGAGAGAAGCTTTTGGGGTGTGAGGACTGTGAAAAAGCCTTCCAGTGTCACTCTGCTCTCACCAAACACC
ENSMUSG00000048012	GACACTGACTCAGCAAAACCGAGTACCATTCACGGTCAGGACCAGGAAAAACCACCTACTGGTGAAAGTCGTGACCAAGAAAACCTGCATGAGAGCCAGC
ENSMUSG00000055835	CTCAGGCAGGCTGCTGCAGAAAACCTGTCAGGCCAGAATTCTTCAGTGAAGGGGGAAGCCCTCATGAAGATGCTGAAGGAACTTGGGAAATTCTATTGAG
ENSMUSG00000057982	TCACAGTATCTGACTGGACTGGCAATTTGAGTGAGAATGGTCCTCATAGACCAACATGGACTTGGGCATATGGCATTATGGACTTTGTGAAGGCGTGGAG
ENSMUSG00000057835	GTGACTCACACTATAGGAGAATGTTGTGAATGCAATCAGTGTGGTAAAGCTCTGAGTTCTTCCTGTTCTCTTCAGAGACGTGACCAAACTCATATGGGAA
ENSMUSG00000053390	ACAGTGTGCTTGCTAGAGACATCCTTGTTCATTCCCTCTCAGAAGTGCACCTCAGATGTGAAACTGCAGAGAAACCCTGTGGGTCTCAGGAATATGTGAA
ENSMUSG00000052763	AGTTGTAGAAGTTGTTCCTAACATGGGAACTGAGCCTACCCTCCAGGAGGGAATAGTTTATGGGGCTCTTTTAGCCCACCCACACTTAACATAGGCCAGA
ENSMUSG00000061544	AGGCAACATATTCCCAAAAGCGGGAGAGGGCCTCAGCAAAACTCGCCTTTCCCTCAGAAATTTCCGGGGACACCTAGTGCAGAATCTGGGCCAAGGACAC
ENSMUSG00000039789	AGGAGTTGAGCCTCGAGCCTGTGGAACTTGAAGAGCTGTCTCTAGAAAAGGACTCCATTGCTGCACCCGTTGTTCACTACTCTGAGCAATCTGAGCAGGA
ENSMUSG00000034538	ATCCAAGACTTTGCAGTGGAAAGGAGGGGTTTGAGTCTAACAGTTGTGAGCAAGACTTAAACAAGTACTCGATTGCACCATCCCAGACAGATCAGACTGA
ENSMUSG00000068130	GATGGAGGGAGGGAGATGGGATGGAATGGCGGCTTCAACATCAGGTGTGGAGAGAACAGGAGAGATGGCTAGATGGCCACGAATATGAATGGAAATATAC
ENSMUSG00000003929	CCATATGGAAATAAACAGTCTAATGACCCCTGTAGGAGTCTCACTTCTGATCAAGATTATGAGACAACACATACTGGTGATAACCTCCATGAATACAAGC
ENSMUSG00000063894	GAGTCATGCCTTACCTGCTATAAGACAGAGTTTCCGCATAGGTCAGTTCTATGTGGTGTGGCAGTTACATAGGATGAGTACATTTTCAGAGCAGCTAGAT
ENSMUSG00000065999	TGACAGCAATACTCAGCCTGTATTTCACAGGTGAATGGTCTTCACACATGAAGTTTCCCAAAGTGATTACACAGAGACCCTGGGAGAAGGACAACAACAA
ENSMUSG00000046185	CCTAGAGGGACATTTGAAAGACACAAGCACAACCGTCAGAGCTAATGGGAAGTAGAGCATTCCCAGGCAGAAGTATGTTTGTTCGGTTGGCTTTGGTGGG
ENSMUSG00000062116	AGCTGCGGTGAATGTGGCATGTATTTCACCCAGAACTCCGAGCTCATTGAACATCTAACAGTTCACGGCAAGCCTTTCAAGTGCAACGAGTGTGGACGAG
ENSMUSG00000062931	ATACTGGTGAGCAACCCTATAAGTGTCATCAATGTGGGAAAGCCTTTGCATATAGCAATAGTCTTCACAAGCATGAAAGAACGCACACTGGAGAGAAACC
ENSMUSG00000057691	GGCCTGACTTTTTCCTGTTTTGAGCCATCTGTGGTACCTGTCCAAGGTGGTAACTCCACTATAGTAGTGACTCCTTGGCCTGGCTAAGAAGAATCATATG
ENSMUSG00000044807	ACGGAACTCCCACGGGCTTCGAGCCGGAGAAACCCTTGTTCATTAGTAAAGCACTTGTCTCACAAGAGGGTGATCCTACAGAAAGTGTTCCTGCTACGTA
ENSMUSG00000020420	TCAACAGAGAGTGAATGACACTCTGGCTTTGGTTTGCCTTGCCACTCTTTGCTGGTCTTTGTTGGACTTTGCTGACACTGGACTTCACTGATGATGCTGT
ENSMUSG00000030393	CTGCAGAAATGGATATGGCCCTCATGCAGGGCTGTGTGACCTTTCAAGATGTGGCCATTTGCTTCTCCCATGAAGAATGGAGACTTCTTGATGAGACTCA
ENSMUSG00000060427	TCATGTAGCTGAGGGAGAAGTAATGAAGGAGAAAGGCCAGAAAAGAGAGGCTGTGAGCCACAGCAATTTAACTCCAGAGCCCTATAACCAAGAAGGCTAG
ENSMUSG00000003198	GTCTCTACAAGGATGTGATGCTGGAAACCTACTGGAACCTGACTTGTATAGGCTACATGTGGGAAGACTGCAATATTGAGGATCATTGTCAAAGTTCTAG
ENSMUSG00000050605	CGAGTCAAAACTCTGTGGTAAATACTCCTCAGCTACAGGGCAAGGCTCCCTGCCAGTCCAGGCCAAGGCCATCTGCTCCCGTTTCTGTAGATGAGAACTA
ENSMUSG00000056019	CCTGGGAGCAGACATGGGCTCTGTGAGCTTTCAAGATGTGGCTGTAACCTTCACTGTGGAGGAATGGGCTTTACTAGATCCTTCCCAAAAGAAGCTGCAC
ENSMUSG00000071266	ACCATTCCCTTAGGTACTTAAGTGAACAACTTGTTCTCTAACCGGGGGCTGGTTTTCCTGTCCTGGTTATTTCTGGACCTAGGGAAAACTCGGGCCTGGA
ENSMUSG00000060301	TGCAGCTGAGACTAAACATTGTATGTCTAAACTGGAGTCTCTACCGGAAGGCTCTGAATGCCCAGTGCATGGACCTGTGAAGGTAAACTATAATTTGCCT
ENSMUSG00000042063	TATCGCGAGTCCACATCCCGTACGCGACCTTTGTGTTGGAAAATGTGAGCGTGTTTTCCAGCTTTTGGAAGCCCCGGTGGCCCTTACGAAATCACGGGTG
ENSMUSG00000045757	TTGTTGCCCCGACTGCAACAAATCCTTCAGCCGGTCTTCTTCCCTGAGCTCTCACCGGGCCATACACAGAGGGGAACGGCCTCATTGTTGCCCTGACTGT
ENSMUSG00000074165	TAAGTTGACAAAGATAGCACACATGTCAAGAGAAGGGTCTCAAGACACACCTGGCCTGGGTGGTATAACATTGGTTGCTGTCGAGTGCTTTAGGATTTAG
ENSMUSG00000022526	GAAGCTCTGCTACTCAGGGTTTGAAGAGCATTGCTAAAAAGGACGCTGCGGTCTGTAGGGAGCAGTTTCCCAAGAACGCCCAGACTTCTGTGTTTGACAA
ENSMUSG00000051037	ATCACTCATCCCTTAGGAGACATAAGACAGTTCATACCAGAGAGAAATCCTACAAGTGTGAAAAGTGTCCTAGGGGCTTTTCCTCATCCTCCTGCCTTGT
ENSMUSG00000022529	CCCAAATGATGTATATCAGACTCAGGGAGAATTTGTTTCTCTCTGATCCTGGCAGGAAACAAGGCTCTGTTTCTTTTCTCTACTTAGTGTGGTGATGGGT
ENSMUSG00000048728	GGAAAGAGCATGTGCTAACTTGTTCAATTGGCAGTGCCAGGAAGGTCAGGAGGTGAAGTTGCAGCAAGTGGTCCTCACCCAGCAGAACACTCCATCAAAA
ENSMUSG00000056014	AGCGCTTGCTTTTCATCTCTGCTCTCTTAGTGTTGCTGCTTACATCTCACTCATACTGAGACAAAGCTAGCCTGGACGACAGAGTAATACACCTGAGGCA
ENSMUSG00000029729	GCTCTGAGAACAGGAATGGGAATGAGTCAACCTCAAAGGCTGAAGTCAAAGAAGATTCCACCTCACATGGGGAGATAGCAGGGAGATTCCAGAAGGAATT
ENSMUSG00000055228	AGGCGGATTTCTGAGTTCGAGGCCAGCCTGGTCTAAAAAGTGAGTTCAAAAAAAAAGGGGGGGGGGCTGGTGAGATGGCTCAGTGGGTAAGAGCACCCGA
ENSMUSG00000033961	CCGCCCTGGCCTTTGAACTCCTGAACTTGAACTTGGATGAACAACTGACTCTCCTTTGGGTGCATGAGAGCACATGAGTGGATTCTGAGAAGTTAGATAA
ENSMUSG00000059000	AACTAGTCACTGTAAGGAAGATTCCAGGTGTCTCCCATCCAGTCAGAACGATGGAAAGAGCTCCAGTGGAGAACCGCACTATGAATGTAAGCAGTGTGGG
ENSMUSG00000055102	GACCCTAAAACTTCAGATCCGCAAAACCACATCCCACCCTCGAGTTCTGGTGCTTTCTTCAGCCAGAAAACACTAATCACAGATGGACGTGAAGCAGCTG
ENSMUSG00000034429	AATGGGAGTGTCTCAGTCCTAGCCAGAGGACCCTTTACCGGAATGTGATGCTGGAGAACTTCAGGAACTTGAATGAACTGGGATGCTGTAGCCGGAGACC
ENSMUSG00000029587	CGAGGAAACACACCCTGGAGGTGAGTCTTACGAATTTAGTGGGGATGGAGATGAGGACCCTCTCGGTGAAGAAGGCGTGTATCAGAAGGGTCACTTTTTG
ENSMUSG00000059475	AAGGAGTATTCATGCAGACTTCTGTGTTACAGGATGGCAGCTCCTGCTTCGTCCCATGGTCCTTCAGAGGACTCAGGCTGCCTTCAGGAACGAAAAATAG
ENSMUSG00000069184	TCTCTCTGGGTCTTGCTTTCTCTAAGCCCTATCTGGTCACATTTCTGGAAAAAAGACAACAGTCTTGGGATGTGAAACAACAAGCAACAGTGGCTACATA
ENSMUSG00000057396	ATACAAGAGCCTCTAGATGTGAAGAGTCAAGTGGCCATCTCTATGTACTCAGGGGGAAATAGCTCTACATGCAAAGAAGTTTCTGAGAGGGAAAAAGTAC
ENSMUSG00000028389	TAGAGAACTGCAGCAATCCAGCCTCCATGGGAAATCAAGATCCCAAACAAGACATAGTCTCCGTGTTGGAAGAAGAAGAGCCATCATCGGGAAAGGGGAA
ENSMUSG00000062012	GAGATGTACTACAGGGGAAAAACGGGCTGGCTTTGGGAGCCGTGGAAATGGGGAAGGTGGTTCCAGCCTTGGCCGTCGCAACCCTAGAGGACACAAAATC
ENSMUSG00000059142	TGACTCCAGTCCCTGCAAGAGAAGCTTCCAGTAATAACTCAGAGTAATAGTGTTTCGCGCCACATATGCGTGTTCTATATTATCCTGGTGGCAGCTGAGA
ENSMUSG00000074731	CAGAAATCCGCCTGCCTCTGCCTGCCAAGTGCTAGAATTAAAGGCGTGTGCCACCACGCCCGGCCAGTCATGGTTTTTATGAACAAAAGATGTATAATTG
ENSMUSG00000063108	GGTCTTGTACCTGCCAACAATTTTGGCCGAAGTCTCCACCACAAGCTCCTGCTTCTGCATAACCACTCCAGCCACCTTGCCTTTCCTGTCCTGCCATGAT
ENSMUSG00000067942	AAAAAAGCCAGGGATGGCTGTCACTCAGGGACAGTTGTCATTCAGTGATGTAGCCATAGAGTTCTCTCAAGAGGAATGGGAATGCCTAGACCATGCACAG
ENSMUSG00000037001	AGTGACCTGCAACACAAAGGCATTATGGACTAAGAGGTTTCACATTGCACATGGGTCCAGTAAGTTTGGCGAGTCCGAGAAAGTGCCTGATGAGGTAGCT
ENSMUSG00000012640	TGTAGTCATTCGAGTGTTACTTCGCTGGCGGGTCCGCGAGGTGGTTTGGAACTTTTCCATCCGGGACTCTTCGGCTTCCGTGGGCGGAAGTCGCCGTCAG
ENSMUSG00000059839	AAGAGAAAGCATGGAAATGTGATGGATGTCGAAGAGCCTTCTCCATTGACTGTTACCAGCTATAGTAGTTCCTACTGGAGAGTAACGCCACAAATGTGAA
ENSMUSG00000058447	CTGTGTAGCCACACACCACATTCATATACACGCAATAATACAGCCCTGGCCTCCGTGGACTCTGCTTCTTCCGAGAAATAAACTCCAAGGAAGACTGAGC
ENSMUSG00000031907	ACGAGAAGATTCATAAAGGCGATCCTTACTCCAATGGTACAGACCAAGGAGCTCAGTCTGGAAGGAAACACCATGAGTGTGCGGACTGTGGGAAAACCTT
ENSMUSG00000050954	CAAAGAGAAGCCATTGGTTTGGGCACGGCGTTGGCTTTAACTCTGCCCTCATCAGACATCAGCAGACTTACTCAGGCAAGAAGCCCTAAGAACGGGCATT
ENSMUSG00000066838	CCCACACTTCCATCATATTTAACCTAAGAGGCCATAGTGCAGAGATGCATCATGAACCCACTGAATCTGGGGGAGACTTTGAACAAACTATGCTCTTATT
ENSMUSG00000071256	TTTGGCCTTGGGAAGGACTAGGCTCACACTAATGGGGATTTAGGTCCTGGGTTCCAGCACAGTGGCTTCTTGGCCGTCAGTGTTATCCAGTACCCTTCAT
ENSMUSG00000054737	GCATAGCTAAGGACTCTGGAGAGGGTTCGGTAGCACACTAAGGTTCATGACCACAGATAGCTGTGACAAAGACCATATGAGGTCTGGGGAGAAACAAGCA
ENSMUSG00000058331	CACTGTGTTGCAAGAGCACATGGATCTTAAGAGATATAAGAGACAAATTCCAGGAGTTGTAGAGAATTTAGCCAAGGAATAAATACTGCTTATAATCGGC
ENSMUSG00000067931	ACAAATGTAAGGAGTGTGACAGATTCTTTGCCCACTGTTCCAGTTTCAGGAGACATCAGAAAACTCATAGAGCTAAGAAACATACTGGCCCAGATTGTGG
ENSMUSG00000064141	ATCACGAGGGGAAGGCTGATAGAGGATGATATAGTTTGTTCTCCATTGAAAAAAGCCTCCAGCTACAGTGATACATTAGAGAGTCACCGGGCAACCTGTG
ENSMUSG00000062519	CTGGAACTTTGCTTTGTAGACCAGGCTGGCCTTGAACTTACAGGGATCTGCCTGCCTCTGCCTCATGTTCTGGATGCACCACAATTCCCAACCCCATTTT
ENSMUSG00000066829	AGCTATCACACATGCGAGAATCCATGTGACTGTAAGAAGTGTAGAGAAGCTTTCTATCCTAAGTCTACCCTCAGTCAGTATCAGAGGCTTGAGAGAGGTG
ENSMUSG00000074166	CAAAGAGCTGTGTGAGGTATGGATGAACTATGAGGGCAAGAGCTTTGGATTGGAAAGCCAAAGGACCAAATGACTAGAGGGCAACGCTCAGGGTGTACCT
ENSMUSG00000074824	ACAAAGTAGTTCACACTGGAGAGAAACGCTACACCTGTGAGAAATGTGGCAAAGCCTACAGCAGGAGTTATCACCTCAGTCGACACAAGAAAGCTCATAG
ENSMUSG00000017667	TACACCAGGTGTGCCTGCCTCCCTTTCAAACCACGGAACAAACACTAAGTCCTACCTGCTCTCCCTCCAGTTAATTTGCATAGCGTATGATGTGGGCGTG
ENSMUSG00000074283	GAGAGAAACCATTTCATTGCGATGTGTGTGGGAAAGACTTTAGCCGGAGCTCATATCTTCAGATTCACCAGAGAATGCACACGGGAGAGAAGCCCTACAA
ENSMUSG00000004500	CTATATGAGCCCGAACATCTGAAGTGGTGCTACTGACTTGAGAGGAAATGAGACAGGGCTGCTTATTTTTGCTGGGCTTAACCATCATGCACCCACCTGT
ENSMUSG00000067424	AGTGGAGCATTAACTGTCTGAGCACAAGCGCACAAGCGTTAACTCACTGTTCTCTGCTTTTGACTATGGGTGTGAGAGCTGCTCAAGTTACTGCCATATT
ENSMUSG00000071285	GGATCCTGGATTGTATAAAAGGAGAAAGGGAACTGAGAAGAAGCGCTCCTCTCTCTTCCTCTGCCCTCTGACTGTCGAGGCAATAGGAACTTCTCTTTCA
ENSMUSG00000058748	GCTGATGACAGTTTATTATAGTCAAGCCATTACTGATCAATCAGGGCCACAGAACATACTCAGGAGCTGAACTTTAACTCTGAGCCAGAACAGTACCAGG
ENSMUSG00000074220	TTTCCAAAAGAGGAGCTCAGACAAGGAGGCTCGTCTCCCGCAAACCTCAACGCCATGTCCAAGGGACCAGTGTCATTCAAGGACGTGACCGTGGACTTCA
ENSMUSG00000050855	ACTGGCAGTCGCCTATGAAAAAGTGCTCACTGTGAACCAGGGTATAGTTTTCAACAACCACCAGAGACTGAATGCAGGAGAGAAAGCAACTGAAATTCAG
ENSMUSG00000047342	GGGACTGCTGAAGCCTCTCGTTCAGTAAGGAAATCTTTTGCAGATTAGGCTTGAGACATACAGCCGTATCCTCGGGAAGACACAGCTGAGTTACTCTAAA
ENSMUSG00000055202	ACTGCAGGAACTACAAGAGGACACTAGGACATCATGTCTCTGGAAATGGAGCTGGTGACCTTCGAGGATGTGGCTGTGCACTTCACCATGGAGGAGTGGG
ENSMUSG00000074829	CAAAGTTCTAGAAGAGATGGAAGGCATAAAAGAGGTCACACTGGAGAGAAACCCTATGAATGTAATCATTGTGGTACAGCCTTTGCAAGGCATGGTCATC
ENSMUSG00000030469	CATCATCTTCTATTGAGGCTAGACAAGGCAGTTCAGTTAGGGGAAAGGGGCCCAAAGGCAGGCAACTGAATCAGAGAGCTCCTGTTCCTATTGAAAGCGG
ENSMUSG00000055991	GTGGCAGGTGAATCCCACTTCGGGGAATCCAAGGCAGAAAAGACCTCTGCGCTCAGGTCCGGATGTTAACCGGAAGCAGAAATCGAATGGCGAACGAGGC
ENSMUSG00000055240	TTCACCCTGGGATGTGCACCTCAGTGGTCAAACTCAAGAGAAACCATTTGAGTGTAAGGAACCTGTGGAGAAGGCTTTTAAACCTGAGGAATGCTGGGAA
ENSMUSG00000069204	ATTTTTCTTGGATGTTGATTGATGCCCAGTCTCACCCCTGGACTGGTGGTCCTGAGTGAATGAGAATTCTGGCCACCAAAAATCAGAGGGAGCAAGCCAG
ENSMUSG00000030145	TCTGTGACGGTACAGCTTTCATCGTCCATCAGGAAGCTTACACGAGAAAGATCGCCCAAGAGTATAAAGTGAGTAACAGAACTTGGGGAAAGCCAGCTCT
ENSMUSG00000030446	GACACTAAAGAATTCATATGAGAGGGGAACTTTAGAAATGAAAGGAACAAGGGAAGACCTTTAATAATAGCTCAACTCTTATTCACCCTCTTCCATTAAA
ENSMUSG00000057254	TGTGGCAGTTACATTAGGTGCATGATTTAGTGGGTGAGTATGGCTGTGATAAACACCACAAGCCAAACGAGTGGGGAGACAGGGTTCATCTGGCTTTATA
ENSMUSG00000078862	AGAACTTGCTGTAATCATTGTCCAGGGTCAGTGCCTTGGGTAGTTGACACATGAGAAGCTCCTGTGACATCTTGTGAACTGTCACTGCCATGGAGCCAGG
ENSMUSG00000051341	GGAAGCTAGGAAGCAAGGTGTGTTAGCTTGGGAAGTGGGACTAAAAAGTCAAAGTCTGGAGTGTCAAGAATCCGGTACAAGACTGAGCTGGGGTTGGGGT
ENSMUSG00000046658	CATTCTCCTTGGGAGATTTGGGGACCGTCTTCCTGTCACTTGAGTGAGTCCAGTAAGTGTTCAGAACCTAGTTCAAGGCAGGCAGGAACCTCAGTAGGTT
ENSMUSG00000011427	GAACAGGGCTTGGCAAGCAACCTGGCTATCCCAGAGAGATGGAAAAGTTTTCATCTTGGACTTTCCTCTCATGACAAGAAGTTCATGCTGGCACCGAGCC
ENSMUSG00000068962	TCCAGGCGGTCAGACTCTTCTGCAAGCGGAGGCGGGCTGGTAGTGCTTCTGGAGATGTGAAAACTTGGAGCGTCCTGCGGCCCTTCGTGTGTGCTCGTGC
ENSMUSG00000023284	TGAAGCTAGTGACAGATGACGTGATCCTGTAGAGAGCTAAGTCTGTATCCAATCTGGTCTTTGGCAAACTCAAAGAGCGTTTAGGCTCTGCCTGGAGCAG
ENSMUSG00000047473	CTTGTACTTGGTAGTGAATAGGTCAGGCTGCCAGGATGTGAACCTACTGATCCGTCTTGCCACCAGTGTAGCACAGTAAAGCGTCCCGTGTCTTCCACTG
ENSMUSG00000023882	CTGGGATTAGAGGAGTGGCGTGATAGCTGGGACTGTTCTTTAGTGAACCTAGGTAAGTTGACTGAGGAGCCAAACCCAAAAGTGGCAAGGACGTCTTCCT
ENSMUSG00000045466	GGCAGAAGGAACTCTGCAAGCGCGTAGCAAAGGAAAGGCGTGAGGTGCTAGGCTCTCTAGAAACAGGCCAGCTGGAATCTGCCCCGAGTGTTCTTCCCTG
ENSMUSG00000060314	AGAGTTAAGGAGAAGACTCAGCAAGTGTGGCGCTGACATTTTCCATCCGAGGAAACAGTGGGAGAGTGAGAGGAAGACGGAAAGTCAAAAAGTGCTGTGC
ENSMUSG00000057409	GCCAGGCAAGATGGTGTATGACTTTAATTGTAGCACTTAGAAGACACAGACAAGCAGATCACTGAGTCTGGGTTCATCCTGGTCTACATAGTGACTTTCA
ENSMUSG00000044676	AATCACTACAGAGGAAAGACCTCTGAAACCCAGAGAATTAGCAGAGGCTTCTCAAGGCAGCCCTCAAGTTAATCAGCTTCCAGAGATCTGTGATGTGGAG
ENSMUSG00000030386	AAACCACTGTGTTTTATGGGTCCTGGGTTTAAGGGTTACAGACACCCGGGCAGTGCGAACTTGAGCAAGTGTAAGGACTTTTCCCACGGGGGTTCAGACG
ENSMUSG00000063047	GTGTGTTGTGGCCAGTCAGCAGCTCGCAACGAACGGTTCTACTGAGATGGCAACTCGGGCTGAAAGAGAAGAACTAGACGGGCGGAAGAAAGAACGAAGC
ENSMUSG00000060397	CAAGCCAGCAGAACCCTGGCCCTGTTTGACCTTCGTGAAATTATGCAGGAGCAAAACCCTGTGCATGTTATTGGGGTAGAAGAACCTTCAGTGGGCAACT
ENSMUSG00000074282	GTAAGCATCAGGGAAACTGGCTCTCCGTTGAAGCGAGATGATGCACATGGTGCAGACAGGAAGTACAGCAAACATTCCGGTCAGAAACCATGGCTCCAAC
ENSMUSG00000024298	CAAAGTGGTTGAGTTTAGAGTCTGTCCTGAAGTAGGAGGCATTGAGCTGAGGCGGGTGCAAAGAAGAATCTGAAAGGGGACCAATGATGATGTCCTAGCA
ENSMUSG00000068959	TCTCAGTTACCTTCGCATACATGAAGGAAGTCACACCGAGGAAAAGCCCTATGAATGTAAAGAGTGCGGCAAAACCCTCAGCTGCTCCAGCGCCCTGCAG
ENSMUSG00000051499	CTTAGTGAAGCAACAGAAGGGCCACTCAAAGAGCCGGTCATATAGGGTCTGGAAGAAGTTCAGCAGACAGGCTGATGCTAAACAGCCTTGGAGCATCTCA
ENSMUSG00000058900	TCTTGTTCCTACCAGGCAAATGGATGTTGTTATGGCTGACCATAGAGTGGATAGTCATGTGGTGGTGGTGGTGGGGATGGAGGCAGGGGCTAGCCAGAGA
ENSMUSG00000055480	ATAGAGAAACTCTACAAGTATGAAGCATGTAGCCTGGCCTTCTATTGGCCATAATTACCTTCTCAACACAAGAGAACCCATTTCAGATGTGAGCCCCTAC
ENSMUSG00000054967	AATGTGCCACCATTAATCTCAGACGAAGCATCAGCGACGCTGACGGAAACACCGCTGAGGAAGGTTGCTGAAGAACGTTACAAAACAGAACCGAAGGTCT
ENSMUSG00000051351	GGCCTTCCTCAGACTGAATTATCTTCCGTGATGAGTGGCCTCATCCGAAGACACGAATAGACCTATGGAGGAATGTGTTTGCGGCGACACAAATAGTGAA
ENSMUSG00000037007	TTCAAAAGTCCCTTCCTTTCCTGACAAGGACAGTCTGGGGGACAAGATGTTGGCTGCTGCGCTTCTAAAGGCCAAGTCTCAGGAGTTGGTGACCTTTGAG
ENSMUSG00000002617	CGGGGTGGAGGACACGGGCTTCTCTAGGAGGGCGTGAAAATTCCAGGCATCCACAGGTGCCGCGAGAGGAGTCCTGAGAAAGTCATTAGTCAACAGCGCT
ENSMUSG00000054893	CAATCTAGTCTCAGTTGGTCTTGCCTGCCGGAGGCCAAATATCATCGCCTTGTTGGAGAAAGGGAAAGCACCATGGGTGATAGAGCCATCAAGAAGGCGC
ENSMUSG00000029627	TTCCATGTGAAATGCCATTCAGTGAAGCCCCACAGCTCTGTGGACAGTGCTGTAGGGCTTCTTGAGACCCAGAGGCAGTTCCAGGAAGACAAACCTTACA
ENSMUSG00000048921	GCAGGAGGTAGACTTCAGTTTGCTACGGGTGACTAATAGCTGGAAAAATGGCACCCACCTGACTAGGTGCTCAGTAAAACTTTACTACCTTCTTGCCTTG
ENSMUSG00000047603	GCTTTAACCACAGCTGGTGATTGGCAGAACCGCCGTTGACTGAAGCATCACTTCCTCATAGGAAGCTCCTCTCTGTATCTGCTGTGCAGAGCTGCATGTG
ENSMUSG00000034071	AGAATGAGTTCTTGAGCACACAGCCTGTGCAGACATTAGATTTGAGCAGAACAGGTTCCGGTTTGAAGGAAGACAGTAACCGGCATTGGAAGAGTTACAG
ENSMUSG00000030486	TCTTGAGAGGCTCACCAGCAACCATTCTGGTATTACTGAAAGTCAAGAATTTCTGTCTGGGGGCGCTCAAAGCTCTTCGAGTAAATCACATCCTAGTGAG
ENSMUSG00000063535	TTGTGTAGGAGCCAATATGCATGTGTGTGCACCACATGTATGTCTGGTCCCCTTTCAGGTCACAATAGCCATCAGAGTCTCTTGATTGTGTAGGGAGCCA
ENSMUSG00000044296	CCACCGCGTCCATACCGGAGAGAAGCCCTTTCACTGTAATGTGTGTGGCAAAGTGTTCAGTTACCACTCGGCCTTGACCATCCATCAGAGAACTCACACT
ENSMUSG00000055305	TCCTTTGCGCCTGTGCTCCTGATGTATCCCCTCAGTGACCGCATCTGCGGCCCAGGAACAAGCCCGGCATCCAGGTCCTCTCTCGCTGGGCTCTGCCTGA
ENSMUSG00000059423	GTACTCTAGAAGGCTGGGGCCTTCCTTTTGGATTATCTGTGGGGGAAAAAAATCCTTTCTTGGAATGCCTGGCCTACAATCCCTTGTCAGGCGTCCAGGG
ENSMUSG00000053985	ACCTAAGCCCTCAGGGTTCTGGTCTTAGTGATGATCAGGAATGTAAACACAAGACTGGGCTACAAAAGGAACCGCAGGAGGGTTATTTTGGGCAGTTGAA
ENSMUSG00000045519	CTTTGATAGTCAGTCATCCCTTCAGAGGCCTGGGGGAAGTCACAGTGAAGACAAACTCTCTGAGTCGGTGCAGTGTGGTGATACTTTTAGTCCAGCCTTG
ENSMUSG00000020364	CTGTCGTCGAGGTTGTGTGTTAAGTACGGGAACAGCAACTAAGGAGTAGCTCAGTGGTTAGGAGTTTCTGCAGTTTCAAGTGACCCAGCCTCAGGTTCCA
ENSMUSG00000054648	GGGGTGAAGGCTGTGCCCTAATGTGCTGTGCTTCTTTCTGTTTTGGATGGGTGCTTCAGCTGTCAACTTGACACAATCTGGTGTCACCTGGGAAAGGAGT
ENSMUSG00000054519	CTCCACAGAATCTTCAGCATTACCCATTCTCGTCCCTGAGGACGATGGAAGGTCCTTCTGCAGCCCTGGGAATGTGGCCATCAAACTTTAGAGCAGGTCT
ENSMUSG00000038630	TAGTTTGCCGTGCATAGATAGTACCTGTTGGCAGATCCCACTGATACTCAGATAGCCTAAAGAGGACTGGATTCCTGCTGCTGATACGATGCAAGGTTTA
ENSMUSG00000030757	TGTCATGAACCCTCAGATCGACGTGGAAGTTGAGGAGTGCCTCATAATGAAAGTGGAAAAGGACTCCGAGTGGGTATCGGAGCCCATTCTGGAAAGATCA
ENSMUSG00000025821	TCCAGTGCTCAGAGCTGCTTCTAGGCTCTTCCAGACCTGTGCTATTTGTCCCAGACAGCTGGTTTGACTTCTTAGAATGCAGCATTTCTCTGCACTGCTA
ENSMUSG00000062861	TCGAGGCAGGGTCTTTCTTTGTAGTCTTGGCTGTCCTGGAACTTGCTATGTAGACTAGGCTATCTTTGAATTCACTGTCTCTGCCTCCCAAGTACTGTGA
ENSMUSG00000020335	TTAGACAAAGCTCCTCACTTATTGCCCATCAGAGGATTCACACTGGAGAGAAACCCTATGAGTGCAGTGCTTGTGGCAAGCTCTTCAGCCAGAGATCCTC
ENSMUSG00000074194	TGCACATGCGCGGGACATTGTATAAATCTGTTCAGACTAAGTGACAGACAAGTGTGATTTCCTTGAGACAAGGAGAAGCATTGATCGGTGAAGGCCTGCC
ENSMUSG00000078994	AGTGGCAGGAGAGTTGGAAGCCTGTTAATCCAGCCCTTGACAGAGAGTTGGCAGGCTGAGAGAAACTGAAGCATGGAGAGTTGGCAGTTTCTTTTTTAAT
ENSMUSG00000072623	ACCAGTGGCTCAAAGTGAGATTCTAGGCTCTTACTACCTTTGTTGACCCAGATCCCAGCATGGACATACCATGTAACTTCACTGTGCCTCACCTTCTTCC
ENSMUSG00000039634	GAGTTGTAGTTGGAGCGGTTCCGCGAAGGCTCCGGGTAACGCCTTCTGGTCCGGGGGTGGTCGGTAGTAGTGCAGCTTGACTTTGAGGCGGAGGAATTGG
ENSMUSG00000030823	CCAGGGAGTAGCCTGCTGGTCAGGAGCTTCTGAAGTAGGAGGGAAAGGCCCTGGGCTGGGCCTCTGTAGCCACTTTTAGACTCCATTTCTGTTTGAACTG
ENSMUSG00000031079	GCTGAAAGCAAGGCTTTGGGTAACTGAGCCCTGACCATGGACTACAAAACAACATGAGCAACTACTTCATGAGAATAGCTACTTCCAATGGGACTGCCCA
ENSMUSG00000005267	CCTAGGGGTCCAGTTTGATACCCAGTCGGATGATAAAACTGCTCTGTATAATGAAAGCAAGCCACCGTTCAGCAATGCCTCGTCTGGTGGTGCCGTGCGT
ENSMUSG00000018347	GAGAGGTAGAGTCTCATCCGGACACAAATCCATACGTCTCTCTATAAGCATCGGCTCTCATTCCTCAACATCCTAGAAGACACAGTTCTCTCCAGAGACT
ENSMUSG00000072763	TACCTTCAGCACACTCTAACCCTAAGGGAGGTGCTCCAGTCACTCAAGACTTGTTGGCCAATCAGAGTCTCTCGGCGGACCTGCAAATCAAAAGGAAGGC
ENSMUSG00000052675	CGTGTGATGCGTGTGGTAAGGGTTTCCGTTGGAGCTCAGGCCTTCTGATCCATCAAAGGGCCCATAGCAGTGATACATTCTACAGGAGTGGAGAGTGTGG
ENSMUSG00000055150	CATATAGCAGCTCACAACTGTCTGTAACCCAACTTCCAGGGGATGCTCTTTTCTGGGCTCCACAAGAACTGTAGGCACGCAATGCACACAATACATGAAG
ENSMUSG00000062040	AGTGTGGACAGGCTTTTATCCAGAAGACACACCTGGTCGCACACCGACGAATTCACTCAAGAGTGAGGCCCTGTGTATCTCTCGACCGTGCGAAACCCTT
ENSMUSG00000074500	AACTGCATACAGTCCTAAGGACAGCATGTGCTTGAAGACATCTTCTGACTAGTAAGACAATCTGAAGTACACCCGTTCCTATTTACTACACCCTGGAGGG
ENSMUSG00000048280	ACATGTCTGGAGCAAATACAAGAGCCTTCAGATGTGAAAAGAGGAGCGGCTACCTCTATGCTCCCGGGTGTGTTAGGAGGAGGGAATCAGAGAACAGAGT
ENSMUSG00000025602	TAATTCCGCCGCCAACTGAGACGGATGGGTTCTGTGTTCAACCTGAGAAGAACTCTTCTGAGGCATCTCTGACCTGCCCGTACCTTACATCACCTCTTCC
ENSMUSG00000070709	GAAGGTCTTATACAGGGACATGATGTTGGAGACCTACAGCAACCTGGTCTCAGTGGATATAGAACTCTCAGCTCCTTCAGAGCCATGCCTACCTGGATCC
ENSMUSG00000055341	AGGGAATCCCTACAATGCTGAAATGTGTAGCAAGGGCTTCAATTATCCATCAAGGCTTTCCGAACATAAGAAACTTACTACAGAAGAGAAACCATGCAAG
ENSMUSG00000020491	GTCTTCTTAGCCCAGATAGGCCACCAACAACAGACCAAAGAAACAGCTCTGTCAAGCTCCAATCTGGTGAATCCGGTGAGCCTATTGAGCTTACAGGAGT
ENSMUSG00000051977	GTCCTCCTTGGGTGCCTTTCCGGGTGAAGCACAGTAAACAGCAGAAGATACTCTACACATTAACTAAAGTCACAGGAATCATCTAGAATGCCATTTAGTG
ENSMUSG00000002266	ATCAGCGGCTCCATTTAAAGGTGAAGCCGTACAAGTGTGACAAGTGCGGAAAACACTTCCGAAACAGCTCGTACTTGACGGAGCACAAGCAGATCCATGT
ENSMUSG00000056824	TAGTGTCAGTGAGAATGCCATAAGCAGCTCACCTCACCTCCAAAATGAGGAACTTCATGTGGGAGAGAAAATCTGTGCCAGTGGGAACTGTGGGGGAACC
ENSMUSG00000043090	CAGATGGGAAGAGGAGAATGTTGAAGACCATTATAAAAATCCCTGGAGAAATATGAGGAACACATCAAGAGGCTCACAGTGGAAAAACACCCTATCAATA
ENSMUSG00000066007	GATCACCAGCAGCCAAGAAAGTACCTATCCAACCATGACTTCATTGATATGTTAACAGGTCTCCCTATGCTCAGTCAACTCTCCATAACTGTAAATCAAC
ENSMUSG00000034800	GAAACACCTGCAGTCTCTGAGCAAGTTCAGAATTGCTTGTGAGAGTGCCTTGGCTACTTTGTAAGTCTTTGCAGCACAGGCTGGGGAGGCTTTAGTTCAT
ENSMUSG00000062743	GCTGAAAAGGCTAAGTCCAAATGGCGAGGGCCCATTACCTGAAGGAGCTGTAGGTCTGCATCGTGTGAGATCGAATGGTGCGGAGCTGAGTATAGAAGAC
ENSMUSG00000061969	TCTTGTTTCTTCTGCTTGTAGAAGCTGGTCTTTCCTTCATATCACCTCTGGCACAAGGAATGGGGTGTGACCAGTATTGATTCCTGCTTTCTACACTTCA
ENSMUSG00000056592	AGGAGAGGCCAAGCTCCCACATCCTTGTTGGTGTCAAGAAGTGGAATCAGAGTTTTACAGGCCTCAGCAGAAAGCATCTGAGGAGGCAGCATTCCAAACT
ENSMUSG00000030443	GAGACTGAATACTGCTTGAAACTGAGGGGTTGTGACAGCGTGTTGACTGTATATGACAGCATGTGGGAGAATGTGTTTGGAAACCTATCTGACAGGGTTG
ENSMUSG00000057842	TACGTAAGTGCCGATTAGGTTTCCTGGGCTTGGGGTCAGAGGAGAACCAGGAGAAGAAGAACATGTAGGAGGGAGAAGGAAAGGCTGCTGTGGGTTAGGT
ENSMUSG00000078580	AAGCTGGGCCTATGGAGCCACGCCCCTCCTTTGCTTCCCCTTCTTTTGCGGTGCACAACCCTATCCTAAAAGCAGACCAGCGTCATGGGTGCCATGTGTG
ENSMUSG00000078995	AACAGTCTTACCCAGCAGTGAACACAGGGAGTAGAATAAATGGTCAGGCAAATTGAAGTGCCAGTGGAGCAATAGGGACAGCAAAGTTATGGGAGTGACC
ENSMUSG00000060630	TGTTAGAGATTCGATTCCTGCTTTCCACTCCTCAGTTTTACCAGGGACAGGGAGGACCTGCTGCCTCTGAATAAAGAGTGGGTTCTGGGAAGTAAAATTT
ENSMUSG00000061532	ACCTGGATGTGTGCAAACAGCATAGGAAAGAATTCAGGAACATTGCAGGTGTTGAAAGACCAATGAGGACACACGAGGGGGATGGTTCGTGTAAGTGTAA
ENSMUSG00000031374	GGACTACTGTGCATCTGGAGGCTAGTGATACATTAACGTTCTTTGGCAGATTGATGGGGGGTATAGGTTATACAGCTTAAAGTGTACAAGTGTGGATGAG
ENSMUSG00000074832	CATGACACGGAGTCATCTGTCCAGCCACCAAAAGAAGGGAGAAAACAAAGACCGAGGATCTCTAAGAGGCCATGAAATGAATTTCTAACCTGGAACCAGA
ENSMUSG00000022987	TTGACCTCGAGCAATGTGATGGTGGTTCGTGCTGCGTGGGGTTCTGTCTTGTTTTGTTTCACGTGCTAAAACTATCAGGACAGGGGTCACAGCCCTGGGA
ENSMUSG00000069206	TAGTTACCCACAATAAACTTGGACCTGAACCAACCATCCAATAGCACTTCCTGTACCTCTGTATCTGTTGTTGTGGTATAAACTGCTCCTGGAATAGGCA
ENSMUSG00000052909	AGGTCTTGCTCTCTCCAAGCCACAGCTGATGACATTGTTGGAGCAAAACCAAGAGCCTTGGAATGTGAAGAAACAAGCATTAGCAACAGCCATGCACCCA
ENSMUSG00000074472	GAATGTAAGCAGTATGGGAAGGCTTTCAGCTGCTCCAGTTCTGTCCGAATTCATGAGAGGACTCACTCGGGAGAGAAACCCTATGAGTGTCAGCAGTGCC
Gene Name (housekeeping genes)
Actb	CAGGTCATCACTATTGGCAACGAGCGGTTCCGATGCCCTGAGGCTCTTTTCCAGCCTTCCTTCTTGGGTATGGAATCCTGTGGCATCCATGAAACTACAT
Aldoa	TGCTGCTGACTGCAGACGACCGTGTGAATCCCTGCATTGGGGGGGTGATCCTCTTCCACGAGACACTGTACCAGAAGGCAGATGATGGACGTCCCTTCCC
Cox6a1	CACAGCACTGGTTTTGGACCCTTACTCTGTGTGGACCACGAAAACCCTTTGGATGCTAAGCTCGTGTCTCCTTTCCTCAGATGGCGACCATTACTCTGAT
Dkk3	GGCCTCATAGAAATGTGCAGAGGTGTGTCACCTAAATTGTTCAAATCCATTCTGTTCCAAGACATGGGAGCGCTATGTGCTAAGTCTTCCACATAAGAGC
Gsk3b	CCACTGATTACACGTCCAGTATAGATGTATGGTCTGCAGGCTGTGTGTTGGCTGAATTGTTGCTAGGACAACCAATATTTCCTGGGGACAGTGGTGTGGA
Hist1h1c	TCTTCGTTTGATTGGGCGCCATCCCGAAGTTTGAGCTTCCTGCCTGGAGAAACGCATCCGGGGCTTGTAGGTGGCTTCTATGCTCAGCCTCTTTTGTGGG
Hus1	CACTTTCCCTGTCTTACCGTGTCTGTAGAGCTGCAGGTGTCTTCATCGAGCAGCAGCAGAATCGTGGTGCATGATATCCCCATAAAGGTTCTTCCGAGAA
Igf2r	TGCATCTGCTTGCCAGATGAAATATGAAAATCATGAGGGCTCCTTGGCAGAGACTGTATCCATCAGTAACTTGGGAGTTGCAAAGATAGGCCCTGTGGTG
Mal2	TCATGACAACAGCTTGTTATGGTTGCAGTTTGGGTCTGGCTTTGCGAAGATGGCGACCGTAACACTCCTTGGAAACTGACAGTTGTGTGCTGGTTTCATT
Mecp2	AAAGGGAGCGGCACTGGGAGACCAAAGGCAGCAGCATCAGAAGGTGTTCAGGTGAAAAGGGTCCTGGAGAAGAGCCCTGGGAAACTTGTTGTCAAGATGC
Rpl32	CTTCCTTCTTCCTCGGCGCTGCCTACGAGGTGGCTGCCATCTGTTTTACGGCATCATGGCTGCCCTCCGGCCTCTGGTGAAGCCCAAGATCGTCAAAAAG
Smarcd1	CCTGCCCTAACCCACGCTTTTGGGTTGGGGATCTTGCCTTTCCTTGTCATTCCCAGCAGAGACTGTTCCTTCCTGCTGTTAGAGGAGTGGCTTGTTTATT
Sumo1	GAGAATACATTAAACTCAAAGTTATTGGACAGGATAGCAGTGAGATACATTTCAAAGTGAAAATGACAACACATCTCAAGAAACTCAAAGAATCATACTG
Tbp	GTGGCGGGTATCTGCTGGCGGTTTGGCTAGGTTTCTGCGGTCGCGTCATTTTCTCCGCAGTGCCCAGCATCACTATTTCATGGTGTGTGAAGATAACCCA
Tnc	TTTAACCATTTCCGACACTAATCCCTACGGGTTCACAGTTTCCTGGACGGCATCGGAGAATGCCTTTGACAGCTTTCTAGTAACGGTGGTGGATTCTGGG
Tpm4	GATCCTGGAGATGCAGCTCAAAGAAGCCAAGCACATCACTGACGAAGCCGACCGCAAGTATGAGGAGGTTGCTCGTAAGTTGGTCATCCTGGAGGGTGAG
Tubb2c	CATGAGTGGGGTAACCACTTGCCTGCGATTCCCTGGCCAGCTAAATGCTGACCTGCGGAAACTGGCTGTAAATATGGTGCCCTTCCCTCGCCTGCACTTC
Ubl3	CGGATATGATTAATTTGCGCCTCATCTTGGTGAGTGGGAAGACGAAAGAGTTCCTCTTCTCCCCAAACGACTCTGCCTCTGACATCGCAAAGCACGTGTA
Ubqln2	AGCACCGTGCAGCAGTTCAAGGAAGCGATTTCCAAACGCTTCAAATCGCAGACCGATCAGCTCGTGCTGATTTTCGCCGGAAAGATCCTGAAAGATCAAG
Gene Name (control genes)
Brachyury	TCCTCGTCTTCTGGTTCTCCGATGTATGAAGGGGCTGCTACAGTCACAGACATTTCTGACAGCCAGTATGACACGGCCCAAAGCCTCCTCATAGCCTCGT
Cbx1	TCCTACCCCTCAGAGGATGATGACAAAAAAGACGACAAGAATTAGCCCTGTCTTCTTCCCGTGTTGCCCAGTCTGGCCTAGAACTTTGAATCCTATGCCT
Cbx3	GAGTTAATGTTTCTCATGAAGTGGAAGGACTCGGACGAGGCCGACTTGGTGCTGGCAAAGGAGGCGAACATGAAGTGTCCTCAGATTGTCATTGCCTTCT
Cbx5	ACTGTATTTATGTAGGTGTGAGTGATTGCCTGGTGCTTGCTTGTGCCAAGGTGCTGGGCACCCTCTAACCCTGCCAATTTTTATGGCCTCCCAAAGCATT
Cd3e	TGAGTACTGTGTGGAGGTGGACCTGACAGCAGTAGCCATAATCATCATTGTTGACATCTGTATCACTCTGGGCTTGCTGATGGTCATTTATTACTGGAGC
Cd5	ACCAGAACATGTCTTTCCATCGAAGCCACACAGCAACTGTGCGGTCCCAAGTTGAGAACCCAACAGCCTCTCATGTGGACAATGAATACAGCCAGCCTCC
cMyc	ACGACGATGCCCCTCAACGTGAACTTCACCAACAGGAACTATGACCTCGACTACGACTCCGTACAGCCCTATTTCATCTGCGACGAGGAAGAGAATTTCT
Dmd	CCATAGTCACAGGCCCGACCTGTTTGATTGGAATAGTGTGGTTTCACAGCACTCAGCCACCCAAAGACTGGAACATGCCTTCAACATTGCAAAATGCCAG
Eomes	TTTCCTTTCTTGAGCTTCAACATAAACGGACTCAACCCCACCGCCCACTACAATGTTTTCGTGGAAGTGGTTCTGGCCGACCCTAACCACTGGCGCTTCC
Esrrb	TCCCAACGATATCCCCGAGGGAGATATCAAGGCCCTGACCACTCTCTGTGAATTGGCAGATCGGGAGCTTGTGTTCCTCATCAACTGGGCCAAGCACATC
EU599041	GGTGCTGTGAGGGGAATTCAGGCGAGCTCTGACCTCGCGACATGCCTTCTATGTTTGAGAGAATCAGAGCTACACTGAGGAGCCTGTAAGACCTTCCTGC
Fbxo28	GAAGTATGTGGATTCCAACCTCTGTTGCTTCATCCCAGGAAAGGTGATTGATGAGATTTACCGTGTACTGAGATATGTCAATTCTACCAGAGCCCCTCAG
Fgf5	TAGTGGCTGGGCTCAATGATCAGAAGGAGGAAAATATGAGGACGTTTTGATGGATTTAAAGGCTTTATGTAAAGAAAAGGACAGAGGCCACCGCACACTA
Gata4	GCCCTCCCGCACGATTTCTGGAGCAACCGCAAATCCAATTTGGGATTTTCTTTTTCCTGAGCAAACCAGAGCCTAGAGGTTTCTGCTTTGATGCTGGATT
Klf2	TCAAAATGGTGCAATAATTGACTTATTTCCCTCGGGTCCCCACTAGAGGATCGAGGCTAGATGCCTTGTGAGAAATGCCTTTGAGTTTACTGTCCCCAAC
Klf4	CGGAGGGAGACCGAGGAGTTCAACGACCTCCTGGACCTAGACTTTATCCTTTCCAACTCGCTAACCCACCAGGAATCGGTGGCCGCCACCGTGACCACCT
Klf5	GTTAATTCGCCAACTCTCCCACCTGTCAGATACAACAGAAGGAGTAACCCGGATCTGGAGAAGCGACGTATCCACTTCTGCGATTATAATGGTTGCACAA
Lefty1	TAAATTTTTACCTTCGAGGAATGTGACTCGCTGGCCCCTGGAGGCGCTCTGACCCAGTGGTCTCTGTCCTTCATATTGTTCACTGCACTGTATGCGAAGC
Ms4a1	GCAACCTGCTCCAAAAGTGAACCTCAAAAGGACATCTTCACTGGTGGGCCCCACACAAAGCTTCTTCATGAGGGAATCAAAGGCTTTGGGGGCTGTCCAA
Nanog	GCCTTGGAATTATTCCTGAACTACTCTGTGACTCCACCAGGTGAAATATGAGACTTACGCAACATCTGGGCTTAAAGTCAGGGCAAAGCCAGGTTCCTTC
Nodal	ACCAGAGAGGTGGGCACTTGTCCAAGAGGGGACTGGCCATGGTGGACTTTAGAAGCCAGAGTCCTGAGATGTATGCTTGGCAGACACAACCCAAGTCTAT
Nr5a2	AGTCCCTTTGTCACATCTCCCATTAGCATGACAATGCCACCTCACAGCAGCCTGCATGGTTACCAACCCTATGGTCACTTTCCTAGTCGGGCCATCAAGT
Pou5f1	AAAGCGAACTAGCATTGAGAACCGTGTGAGGTGGAGTCTGGAGACCATGTTTCTGAAGTGCCCGAAGCCCTCCCTACAGCAGATCACTCACATCGCCAAT
Ptprc	AGTGGATGTCTATGGTTATGTTGTCAAGCTAAGGCGACAGAGGTGTCTGATGGTGCAAGTGGAGGCACAGTATATCCTGATTCATCAGGCTTTAGTGGAA
Rela	CTTCCCAATGGTCTCTCAGGAGATGAAGACTTCTCCTCCATTGCGGACATGGACTTCTCTGCTCTTTTGAGTCAGATCAGCTCCTAAGGTGCTGACAGCG
Rex1	CAACAGGAAAGTCAATGGTGAAAGCAGTTTCAAAAGCATAACCCTTACTATATGTGCTATTGAAGGGGATGGGGACTTTTGCATACGTCGGAAAATCAGT
Socs7	TTGGGATGTCCCTGTAGATTAGTTCCAGAGTGGGGTGTCTGTAAATACTGTACTAATAGGCATGTGTGACTCTTGTAAAGGGACATTAGTAGCTGCTGCA
Sox2	TTCTTTTTGGGGGACTATTTTTGTACAGAGAAAACCTGAGGGCGGCGGGGAGGGCGGGGGAATCGGACCATGTATAGATCTGGAGGAAAAAAACTACGCA
Stat3	GGTAGTGCTGCCCCGTACCTGAAGACCAAGTTCATCTGTGTGACACCAACGACCTGCAGCAATACCATTGACCTGCCGATGTCCCCCCGCACTTTAGATT
Stella	AGGAAATGAGTTTGAACGGGACAGTGAGCCATTCAGATGTCTCTGCACTTTCTGCCATTATCAAAGATGGGATCCCTCTGAGAATGCGAAAATCGGGAAG
Tbx3	GATTTACTTTGGCCTTCCCAAGCGATCACGCAACGTGGCAGGGGAATTATAGTTTTGGGACCCAGACTATACTAAACTCTATGCATAAGTACCAGCCGCG
Tcf3	TCCCGGGCCACTGTCCCCATCGGGCATCAAGAGCAGCTCCCAGTATTACCCCTCATTCCCCAGCAACCCTCGTCGGAGAGCTGCAGATGGTGGCCTGGCA
TRIM28	CCTCTTGGGCTCTGGAGAGTGATAACAATACAGCTCTCTTGCTCTCTAAGAAGCTGATCTATTTCCAGCTGCATCGGGCCCTCAAAATGATTGTGGATCC
