# Supplementary material for: Global and Stage Specific Patterns of Krüppel-Associated-Box Zinc Finger Protein Gene Expression in Murine Early Embryonic Cells
Source: PLoS One. 2013 Feb 22;8(2):e56721. doi: 10.1371/journal.pone.0056721 (PMC3579818; doi:10.1371/journal.pone.0056721)
Supplement: Table S7 — NanoString nCounter expression analysis dataset. The table contains background-corrected, normalized and averaged NanoString nCounter reads (see Methods section for details on data analysis) corresponding to all the KRAB-ZFP genes (identified with their Ensembl Gene IDs), housekeeping genes and prospectively control genes (identified with their Gene symbol) included in the probe-set, obtained from the cell types included in the analysis (see Fig. 2a). For KRAB-ZFP genes it also includes the gene coordinates and the genomic cluster to which they belong (see Table S1) to highlight the variable expression levels and behavior between different cell types in function of the chromosome positions. (XLSX) [file pone.0056721.s011.xlsx]

## Sheet: Sheet1
Ensembl Gene ID	ESCs 2i+LIF	ESCs FCS+LIF Bulk	ESCs FCS+LIF GFP+	ESCs FCS+LIF GFP-	ESCs BMP4+LIF	SLD21 2i+LIF	SLD21 FCS+LIF	SLD22 2i+LIF	SLD22 FCS+LIF	II EpiSC	I EpiSC	EBs D3	EBs D6	EBs D9	NPCs	XEN	TSC	MEFs	Gene symbol	Chromosome	Gene start	Gene end	Genomic Cluster
ENSMUSG00000034800	3.28972	1.70439	0.1	0.1	4.52483	4.78183	4.68878	8.04493	11.0441	5.07873	2.47625	3.7384	10.8104	8.70372	15.6668	4.9878	20.1151	5.06095	Zfp661	2	127400398	127412830	0
ENSMUSG00000068134	376.893	218.061	205.589	231.489	420.227	356.953	195.476	341.068	248.03	200.543	403.773	265.023	362.518	407.431	308.989	382.226	336.371	431.399	Zfp120	2	149940142	149962444	1
ENSMUSG00000060336	383.491	231.305	175.789	202.112	396.269	382.057	274.558	435.575	291.715	203.699	347.977	298.909	420.901	446.995	383.328	407.39	255.274	629.832	Zfp937	2	150043809	150066461	1
ENSMUSG00000079008	740.521	572.246	689.632	527.316	389.335	459.298	570.681	460.467	598.216	67.9278	46.5725	500.914	124	208.278	123.949	256.723	259.346	5.06095	Gm14124	2	150083253	150096036	1
ENSMUSG00000068130	228.143	120.797	105.008	117.775	255.807	203.648	135.754	199.871	159.117	119.533	178.799	174.878	235.217	282.757	201.02	189.317	128.653	251.779	Zfp442	2	150232877	150277222	1
ENSMUSG00000074731	116.278	120.687	102.707	113.518	173.595	119.351	93.4551	89.6253	95.541	90.097	127.976	176.632	178.127	145.405	75.4216	189.656	118.167	52.6473	Zfp345	2	150296727	150310827	1
ENSMUSG00000056824	3.77621	1.50877	2.97896	0.505588	24.2704	4.81331	3.00833	7.54479	6.99629	8.59077	6.87443	5.79856	3.16883	5.68783	9.23109	3.36716	19.3009	7.45779	Zfp663	2	165176797	165194229	2
ENSMUSG00000017667	91.2001	247.822	144.417	326.451	179.842	167.359	303.46	141.907	331.574	687.046	732.069	474.858	969.786	892.051	785.703	144.889	336.771	850.225	Zfp334	2	165199764	165213759	2
ENSMUSG00000078902	752.512	281.881	393.748	161.13	443.574	576.198	345.584	580.295	267.413	109.092	58.1249	284.333	117.977	207.608	163.414	187.906	30.2558	75.2554	Gm14443	2	174991756	175001372	3
ENSMUSG00000078866	5601.38	2229.52	2351.5	1806.54	3619.72	4647.88	2272.53	4538.21	2321.31	2207.67	1827.59	3067.56	2504.26	2732.45	3124.6	3368.68	977.534	3022.79	Gm14420	2	177249438	177262834	3
ENSMUSG00000078862	58.4478	23.3689	15.1152	17.2177	44.8114	34.075	34.0016	65.6149	41.5183	43.6424	17.4912	47.1628	49.8332	47.461	130.512	86.556	57.4242	98.0293	Gm14326	2	177670698	177692002	3
ENSMUSG00000039634	13.2562	7.27795	2.17995	8.60291	16.7788	6.55394	8.93304	12.5046	6.75149	19.2234	11.3506	8.33352	27.9798	24.3052	22.7395	30.6208	4.55022	16.8335	Zfp189	4	49534048	49544389	0
ENSMUSG00000038630	19.4154	16.6646	19.8933	18.5171	10.3389	28.9604	12.4689	25.4369	16.3321	17.6671	35.97	24.2556	18.8035	27.9567	93.48	16.536	11.7182	0.1	Zkscan16	4	58956500	58971227	0
ENSMUSG00000028389	118.167	72.878	39.7818	88.4711	114.426	101.045	87.2653	92.1195	84.1037	141.281	205.521	115.372	108.197	152.927	114.551	318.206	257.897	218.134	Zfp37	4	61850574	61869480	0
ENSMUSG00000064141	100.075	67.2066	54.1816	72.3001	109.02	133.085	74.1725	150.556	72.6144	107.106	119.118	100.934	263.202	206.251	85.986	70.5687	115.955	37.5688	Zfp69	4	120602742	120624304	0
ENSMUSG00000051351	37.8044	42.9728	35.1578	46.7477	33.4311	43.5322	71.4613	44.7707	58.2912	68.8237	95.8962	48.4608	177.465	204.341	441.549	162.293	142.884	326.84	Zfp46	4	135840598	135849857	0
ENSMUSG00000066007	3.47968	2.33552	1.66841	2.93235	9.21635	0.4891	5.37809	15.6373	8.08133	0.568264	0.774371	0.1	5.56965	2.85278	14.8925	3.89135	16.8499	10.8554	Zfp600	4	146124225	146166156	5
ENSMUSG00000067916	1746.54	992.148	997.475	917.797	1576.26	3126.87	1145.27	2722.45	1464.46	861.608	922.842	1385.98	1093.94	991.091	212.457	817.545	606.925	1667.8	Gm13139	4	146506147	146554688	5
ENSMUSG00000065999	225.222	12.6097	29.5435	9.65541	41.2007	279.4	38.9753	167.97	45.8017	13.8754	13.9292	17.5223	24.641	30.0548	31.6039	16.4981	56.9477	17.2836	Gm13154	4	146927386	146959307	5
ENSMUSG00000066000	3627.55	2022.58	2691.25	1484.79	3089.42	3089.27	2228.62	2735.18	2864.45	266.329	800.401	1888.32	689.296	772.3	21.8598	55.5764	34.7467	171.667	2610305D13Rik	4	146986046	147052416	5
ENSMUSG00000059423	25.5824	11.6356	8.08326	8.98184	13.2082	14.0766	22.2182	29.5874	26.1635	26.0802	31.1513	27.6605	44.2223	56.1703	61.0242	28.8832	51.1812	47.4953	Zfp933	4	147197095	147222475	5
ENSMUSG00000072774	293.979	27.8804	35.5062	24.0383	65.2066	264.566	52.8646	122.417	6.24181	5.39702	0.1	30.247	12.5577	7.5055	0.1	160.244	0.1	90.5544	Zfp951	5	105242366	105246371	0
ENSMUSG00000072763	10.6751	5.88091	1.7905	0.1	0.1	0.368777	4.40165	10.2219	0.1	6.11972	9.81327	5.85899	4.21182	2.96866	0.1	8.69628	0.1	6.01588	5430403G16Rik	5	110103564	110120060	6
ENSMUSG00000072762	651.819	367.915	445.763	315.581	450.47	655.161	329.416	543.143	306.242	272.01	218.41	397.579	259.516	353.981	28.7052	304.004	296.143	121.308	4930522L14Rik	5	110165009	110180905	6
ENSMUSG00000066613	367.745	237.268	261.365	216.487	287.209	216.58	162.688	334.851	260.676	272.772	130.786	247.338	151.354	199.367	424.671	120.306	118.931	193.532	Zfp932	5	110425540	110439430	6
ENSMUSG00000023284	54.83	23.9068	19.0275	24.7014	78.026	50.4791	27.7841	66.809	34.3898	38.6523	61.2385	37.8143	76.1443	71.3786	83.1731	43.3098	57.3664	56.2285	Zfp605	5	110539111	110560756	6
ENSMUSG00000029729	141.646	101.271	78.2218	96.6037	168.032	126.423	78.4941	124.701	89.1366	114.393	137.848	133.185	272.275	299.013	448.768	264.61	60.1032	415.925	Zkscan1	5	138526312	138549050	7
ENSMUSG00000037007	37.6097	32.7905	21.7117	37.8858	30.8587	36.4883	45.1945	42.8521	45.5519	60.9948	86.3658	96.7403	118.968	124.796	138.388	38.9036	26.8722	64.4747	Zfp113	5	138580930	138596972	7
ENSMUSG00000036898	378.494	141.996	150.452	138.321	295.926	318.969	117.847	311.546	138.579	176.587	159.975	264.495	279.027	313.093	199.267	121.084	65.9929	157.342	Zfp157	5	138882696	138901922	8
ENSMUSG00000058291	271.527	131.405	122.092	138.518	281.519	204.315	124.364	217.193	141.057	191.665	225.883	195.41	340.072	390.551	566.845	251.096	155.773	622.559	Zfp68	5	139045844	139060989	8
ENSMUSG00000056014	144.596	48.9304	53.8489	40.8382	116.244	143.111	46.8592	153.207	51.6543	56.6328	82.3926	83.2866	115.384	125.987	121.969	185.801	90.1207	98.3965	A430033K04Rik	5	139064087	139090052	8
ENSMUSG00000061898	281.453	146.542	154.653	153.732	192.039	277.396	118.407	278.749	120.558	201.505	204.974	195.755	263.599	299.978	353.333	154.373	94.9656	444.87	Rbak	5	143933865	143942454	9
ENSMUSG00000029587	129.655	50.9941	60.7023	63.2309	100.171	98.3656	78.2295	99.2708	70.5781	96.9929	103.499	127.026	198.057	209.869	225.653	133.513	102.957	136.524	Zfp12	5	143996842	144010513	9
ENSMUSG00000046658	56.5036	43.6013	14.8018	52.1813	60.1852	63.5556	32.4254	44.1696	37.8902	123.183	146.047	53.0499	163.077	202.777	238.916	148.035	145.808	185.542	Zfp316	5	144011376	144031701	9
ENSMUSG00000029627	36.2525	17.1054	19.2032	17.0852	22.6036	28.4348	17.3461	22.2151	16.8085	24.8571	25.749	38.7427	38.6603	52.9935	19.8822	47.0134	43.4924	22.9952	Zkscan14	5	145955815	145962751	10
ENSMUSG00000055991	71.1139	72.8528	80.8131	54.6877	100.072	84.9661	61.8484	100.737	75.8063	63.3827	57.7396	63.1974	71.4966	70.8621	68.7508	62.8956	88.9094	71.2152	Zkscan5	5	145965431	145982619	10
ENSMUSG00000070420	470.424	371.96	337.109	416.323	481.204	445.285	405.224	417.522	374.647	566.665	370.612	610.84	627.722	631.281	632.759	604.783	368.958	824.77	Zfp498	5	146044212	146052338	10
ENSMUSG00000051499	41.399	20.2953	24.7445	21.0286	30.6533	40.5561	22.9471	41.2464	29.1037	17.3607	11.1199	43.5207	26.8029	21.6613	42.2731	13.2849	28.3295	22.6739	Zfp786	6	47769265	47780866	11
ENSMUSG00000062519	95.1472	29.3932	26.3586	31.1184	103.991	127.975	27.2888	128.602	33.8178	44.1538	52.412	49.0192	105.587	101.888	157.436	200.581	50.4201	171.346	Zfp398	6	47785660	47818256	11
ENSMUSG00000025821	16.2713	10.4923	1.82395	11.4884	14.9781	21.2266	13.5857	26.7212	10.5996	25.006	16.9219	15.2722	38.2592	40.4611	32.5836	55.1003	7.80916	97.7998	Zfp282	6	47827203	47858484	11
ENSMUSG00000052763	240.803	153.125	145.471	152.256	186.565	287.645	160.288	311.608	158.44	210.29	208.632	239.751	296.414	297.863	324.824	491.597	173.9	353.251	Zfp212	6	47870475	47882638	11
ENSMUSG00000045466	52.0192	41.8673	42.9142	46.2536	29.8764	79.3372	51.5283	93.8821	50.9311	37.8004	46.986	61.7563	47.6531	48.6078	23.1885	153.566	45.0595	40.0205	Zfp956	6	47903389	47915299	11
ENSMUSG00000071477	322.533	175.997	115.735	192.586	323.868	382.307	245.918	377.055	237.281	281.131	262.618	322.711	500.744	477.011	643.638	672.196	428.289	570.64	Zfp777	6	47974187	47998910	11
ENSMUSG00000057691	203.398	125.076	81.4393	158.814	319.207	247.143	149.857	230.262	158.278	288.427	266.655	248.971	428.796	464.922	543.487	454.51	142.532	619.108	Zfp746	6	48012394	48036592	11
ENSMUSG00000030145	67.4145	101.459	66.8102	112.126	90.6676	72.8201	111.552	70.4196	120.15	142.7	183.28	92.1819	191.283	174.048	200.463	221.631	324.481	209.152	Zfp248	6	118377337	118405546	12
ENSMUSG00000072623	13.5262	15.5624	2.01614	17.105	21.2553	10.3944	16.2286	11.5379	30.1834	44.9319	15.9057	5.05876	368.282	417.229	321.422	749.496	78.2916	1494.86	Zfp9	6	118411968	118429338	12
ENSMUSG00000061969	2.87707	4.58567	0.1	6.70554	3.75503	7.41363	5.46764	4.90133	5.43292	8.47396	1.1965	4.49572	2.68205	0.755181	0.59025	4.80209	0.1	18.7803	Gm5581	6	131116383	131132397	0
ENSMUSG00000054893	36.3316	22.4404	23.4444	20.201	15.3256	23.742	24.4793	33.0359	21.1609	9.25953	11.4263	16.5762	21.129	21.8622	27.6161	14.7418	61.7408	18.3303	Zfp667	7	6238181	6259485	13
ENSMUSG00000030443	1.23523	0.175885	1.45018	0.95538	0.1	0.1	3.57633	2.98657	0.614886	2.57153	0.29664	3.35906	10.5162	12.8957	0.1	0.854935	0.1	2.93055	Zfp583	7	6267262	6282887	13
ENSMUSG00000055150	8.61709	0.347672	0.1	0.1	0.1	6.69169	0.1	11.5673	0.191471	0.1	0.1	0.1	0.1	2.08446	0.1	1.85524	0.1	0.1	Zfp78	7	6324068	6332201	13
ENSMUSG00000062861	15.8949	7.93418	4.35049	2.70589	5.067	5.89351	2.05858	7.42299	0.1	2.61906	2.13532	2.19755	21.3749	17.8857	17.9431	20.5418	12.8261	30.3783	Zfp28	7	6336080	6347755	13
ENSMUSG00000002266	4.68368	12.0175	2.4487	8.20784	18.0819	0.1	11.6169	0.311357	9.92819	18.6497	1.87292	9.43855	315.389	486.164	1.52726	4.80246	46.9331	142.024	Zim1	7	6628154	6649161	0
ENSMUSG00000062116	215.185	125.389	108.52	150.353	168.233	227.857	125.371	216.279	118.753	173.739	136.88	134.971	175.423	182.168	112.193	197.441	253.648	248.86	Zfp954	7	7067401	7074163	14
ENSMUSG00000063535	28.4499	1.25964	8.37571	0.1	18.2695	32.4549	5.47101	43.6145	4.88499	16.5752	14.7818	6.15754	0.1	0.357768	12.3303	0.1	13.6445	8.32091	Zfp773	7	7083389	7089466	14
ENSMUSG00000034538	232.573	169.258	170.286	154.11	175.748	181.4	159.666	203.828	177.685	122.415	132.27	202.314	121.448	150.541	103.244	87.0195	71.6458	74.7505	Zfp418	7	7124041	7136273	14
ENSMUSG00000066838	107.013	70.5241	57.1786	72.6978	110.416	123.579	62.9632	132.963	67.5815	99.6565	107.102	91.0464	101.977	98.5369	118.25	69.0764	110.997	79.2408	Zfp772	7	7154833	7162506	14
ENSMUSG00000030393	200.868	163.122	183.684	180.013	229.048	200.364	163.268	210.355	193.121	188.925	246.546	293.596	328.539	316.939	323.084	118.468	91.5227	358.992	Zik1	7	11072578	11080743	0
ENSMUSG00000034071	31.0237	18.9009	14.317	15.3271	24.8863	40.5512	18.6793	30.6028	16.8316	20.8545	30.9004	26.1253	33.4112	30.1967	28.1509	44.9651	29.0341	27.7889	Zfp551	7	13000502	13008100	15
ENSMUSG00000030386	49.6297	8.02737	6.00192	6.16428	35.5369	47.4012	10.4655	46.8235	7.57557	22.1979	18.7903	14.7378	17.1108	13.6109	45.2414	4.45342	0.1	1.07555	Zfp606	7	13063642	13081584	15
ENSMUSG00000058638	357.23	311.75	290.251	315.217	510.166	467.309	331.928	482.877	410.77	293.123	217.426	394.416	318.92	382.131	347.551	294.686	330.709	272.543	Zfp110	7	13420110	13435926	16
ENSMUSG00000060397	45.8683	41.0371	25.6878	38.8298	68.0511	57.6453	30.9344	54.0806	24.0238	75.6998	72.3126	68.1138	128.611	146.626	96.5306	79.2466	40.6892	77.1194	Zfp128	7	13466526	13478771	16
ENSMUSG00000004500	89.5548	49.9083	39.7766	61.3152	64.9549	66.9982	73.5543	63.0553	76.6676	66.1324	83.6153	100.846	170.692	175.791	211.69	107.958	150.114	189.051	Zfp324	7	13551187	13559585	16
ENSMUSG00000033961	139.156	65.0417	65.4422	66.3842	81.0739	115.773	62.2796	125.509	67.5878	68.6084	64.1088	80.5689	113.846	114.721	93.2342	56.4562	299.935	71.4536	Zfp446	7	13563197	13569689	16
ENSMUSG00000057101	461.835	254.844	237.324	261.16	427.952	502.075	291.784	515.333	296.341	302.304	310.861	406.939	532.707	529.827	693.66	583.004	285.282	733.684	Zfp180	7	24866943	24892717	17
ENSMUSG00000052675	9.13682	12.8813	9.53969	10.7391	8.30526	12.3779	10.7583	5.75657	8.09602	12.3944	12.1681	5.44448	32.0147	36.4229	29.6519	20.87	6.8202	48.588	Zfp112	7	24897333	24912971	17
ENSMUSG00000047603	34.7669	23.6226	22.0185	25.4702	32.8515	31.3464	33.8492	43.9239	29.0763	35.7224	24.9343	42.3289	28.8748	40.8135	30.9109	35.0339	19.6442	32.8669	Zfp235	7	24919193	24927285	17
ENSMUSG00000068962	54.9461	49.0922	48.6641	44.3392	47.3455	32.9899	36.3539	33.9793	37.5023	49.9295	63.6964	51.7342	63.5363	52.7613	30.4472	7.25971	8.97712	19.1934	Zfp114	7	24961171	24967898	17
ENSMUSG00000074283	90.5544	51.8229	60.2791	66.1438	90.4818	87.4968	85.7171	68.555	100.414	91.6112	78.6736	108.638	108.297	93.582	59.9962	83.2679	48.9658	77.0645	Zfp109	7	25013067	25022128	17
ENSMUSG00000030486	29.8895	14.2995	9.89179	10.2265	24.0445	35.8032	11.2635	31.315	12.1346	11.8365	26.1229	18.2736	25.7413	50.615	34.9	9.3337	0.1	40.7549	Zfp108	7	25042663	25046933	17
ENSMUSG00000055305	26.5869	15.67	12.7332	20.1133	22.1868	47.7809	48.6107	31.3614	49.5768	22.8583	29.7245	36.1234	49.2678	54.6753	45.4239	86.0278	48.5652	46.4576	Zfp93	7	25055439	25061846	17
ENSMUSG00000050605	184.034	70.5637	62.8354	63.9498	170.555	154.998	69.3199	134.689	60.4079	137.326	154.161	136.865	321.21	335.885	370.087	164.793	27.0517	246.857	Zfp61	7	25072327	25086251	17
ENSMUSG00000074282	43.8102	70.0832	61.8867	61.5204	64.5399	39.6487	81.7062	50.2111	92.4045	73.4807	86.8105	83.3105	91.8562	109.821	129.916	53.5643	85.9261	95.6414	Zfp94	7	25086723	25101685	17
ENSMUSG00000057093	363.309	70.0278	127.609	33.8689	137.106	174.047	54.7139	173.669	25.9535	26.1312	29.0744	33.321	30.7708	52.0243	32.7795	10.6142	1.98347	38.7532	C030039L03Rik	7	28474359	28491503	18
ENSMUSG00000037640	611.335	332.706	435.472	302.607	639.62	559.493	274.138	550.701	302.38	329.739	370.731	455.154	503.675	611.598	587.541	277.673	321.093	364.913	Zfp60	7	28516408	28538721	18
ENSMUSG00000030604	506.898	227.917	255.86	215.086	357.011	369.615	177.192	315.864	191.525	223.182	237.922	326.081	293.278	361.814	167.699	215.549	129.818	366.75	Zfp626	7	28592223	28603811	18
ENSMUSG00000078779	819.232	258.346	403.126	188.2	539.924	578.602	225.998	527.357	211.855	176.691	201.289	277.228	216.861	260.695	170.925	275.668	104.353	207.407	Zfp59	7	28627874	28641995	18
ENSMUSG00000020420	202.919	80.6891	87.7098	66.6221	94.7225	78.4603	75.5689	113.534	80.5143	55.4067	71.1016	139.839	82.544	101.274	53.7439	0.1	0.1	124.871	Zfp607	7	28647576	28664586	18
ENSMUSG00000070709	6.79461	6.93761	8.95735	7.05982	16.2233	9.53173	16.0642	18.3295	12.9082	16.548	29.8507	14.3837	10.4356	7.76701	7.84717	17.5086	21.9177	26.1175	1700049G17Rik	7	28692411	28714479	18
ENSMUSG00000063047	46.974	20.4063	19.1324	14.4809	19.386	24.1217	18.9206	48.9928	14.942	16.5989	8.33805	30.5343	25.6177	25.1997	33.1601	21.523	7.57685	41.5173	Zfp780b	7	28747727	28759804	18
ENSMUSG00000046185	216.526	88.5228	85.3985	94.761	118.416	82.8214	105.041	98.8002	89.5086	129.75	126.748	140.632	162.629	209.575	363.083	221.185	121.843	323.912	Zfp84	7	30553571	30564840	19
ENSMUSG00000047473	53.4073	13.4304	9.53735	6.06226	36.1395	30.9461	13.1336	38.5991	14.2459	30.3432	35.7928	34.0382	91.479	107.337	57.967	68.4426	23.8991	35.631	Zfp30	7	30569017	30579721	19
ENSMUSG00000011427	55.9798	58.7696	53.4884	53.7428	71.3781	100.527	77.789	107.217	66.6929	73.7634	88.2033	64.8558	132.829	155.52	181.567	149.165	124.112	150.923	Zfp790	7	30601091	30617061	19
ENSMUSG00000050855	83.0363	50.8838	50.1325	49.5824	86.1503	59.6214	44.6368	70.8647	51.4369	41.9772	48.3311	81.345	42.2933	47.9261	36.6993	25.7849	51.6478	42.0132	Zfp940	7	30618639	30638688	19
ENSMUSG00000062040	8.44879	1.89472	8.61414	5.18487	6.03854	0.1	9.22315	0.1	5.1156	9.212	17.9129	10.042	9.37725	14.9813	26.4608	27.1958	1.92422	24.6207	Zfp27	7	30678352	30691591	19
ENSMUSG00000059975	294.617	150.519	186.543	106.699	269.345	263.414	184.294	258.672	195.273	131.553	130.182	175.031	202.255	213.504	261.517	165.295	128.838	239.272	Zfp74	7	30715834	30739108	19
ENSMUSG00000074221	1719.17	1750.71	1335.03	1886.33	1654.62	1750.01	1766.2	1933.9	1590.72	1699.55	1162.76	1431.02	1410.11	1402.48	209.273	1913.87	3144.99	1186.03	Zfp568	7	30768974	30813301	19
ENSMUSG00000053985	25.3416	8.06304	11.3796	8.91771	19.8811	13.8419	7.7304	23.1125	4.82228	11.8454	26.4562	10.6455	21.917	35.4819	42.4429	4.57031	0.1	30.516	Zfp14	7	30823072	30829753	19
ENSMUSG00000058447	111.253	65.9815	73.8883	63.0632	137.116	136.988	68.17	137.889	80.5624	52.7817	4.07988	90.277	82.2858	96.8832	51.7594	68.1762	81.7308	60.0393	Zfp82	7	30841057	30857842	19
ENSMUSG00000078768	438.561	467.762	541.257	405.427	434.338	357.981	371.619	344.952	382.767	358.368	326.052	607.827	376.162	475.551	282.092	189.827	255.045	253.075	Zfp566	7	30862356	30875529	19
ENSMUSG00000074220	86.1006	33.1916	38.9404	36.8815	106.823	103.076	44.063	109.206	44.7754	71.4096	80.0175	47.1606	104.783	129.902	163.96	71.4811	386.723	200.53	Zfp382	7	30906961	30919684	19
ENSMUSG00000068959	43.0532	15.2861	26.1785	10.2671	27.511	17.5465	7.72284	18.7501	4.5809	12.0924	9.73431	29.4934	28.6989	28.1105	42.4495	20.8358	0.1	37.8442	Zfp619	7	46773136	46795790	0
ENSMUSG00000056383	281.211	159.252	138.574	175.422	311.638	327.581	125.59	338.728	199.508	269.007	408.009	228.11	269.257	280.167	392.622	335.819	189.1	462.216	AI987944	7	48629142	48648630	20
ENSMUSG00000074166	91.5191	46.3789	43.5666	46.3906	65.1328	67.5794	45.0821	81.8368	70.2764	68.4045	95.6557	79.857	73.1344	72.3386	100.627	67.9718	38.1224	113.346	AW146154	7	48734250	48755260	20
ENSMUSG00000074165	165.69	115.828	94.8877	101.758	218.374	187.428	77.9749	177.842	105.642	141.973	193.993	159.796	206.003	218.051	240.534	136.147	75.3153	202.2	Zfp788	7	48888573	48906904	20
ENSMUSG00000069727	747.433	375.906	342.006	340.356	327.914	1394.33	344.564	1009.78	383.959	351.418	510.948	339.599	619.359	910.814	173.605	239.247	127.729	1270	Gm5595	7	49915475	49948088	21
ENSMUSG00000064194	834.008	325.734	452.777	205.526	319.734	551.323	427.768	458.05	278.441	45.0893	6.69162	218.105	67.7945	115.36	0.1	68.8075	110.409	13.3071	Zfp936	7	50442540	50445851	22
ENSMUSG00000012640	114.443	73.7953	78.2534	63.6545	86.6809	125.045	82.966	103.835	86.0591	80.9538	91.8065	99.7365	130.978	141.756	124.324	80.1472	55.9587	78.7359	Zfp715	7	50551567	50568664	22
ENSMUSG00000056592	1.51613	4.73765	0.1	1.4628	0.1	2.96369	18.6092	5.82624	24.37	31.4069	23.3026	0.835507	12.4708	14.873	31.124	3.84657	0.1	39.5246	Zfp658	7	50817626	50830831	23
ENSMUSG00000030469	71.5994	48.7757	36.087	47.8655	91.5813	58.2698	49.5546	44.4635	54.0079	103.223	125.342	108.497	84.6067	84.177	172.295	66.5418	22.0893	158.214	Zfp719	7	50834980	50848605	23
ENSMUSG00000055102	130.595	99.4063	130.417	72.6961	136.284	105.715	43.3606	103.575	46.2293	15.6362	4.55761	129.948	32.9804	55.4994	0.208481	6.61863	0.1	12.481	Zfp819	7	50862539	50873655	23
ENSMUSG00000048012	264.065	402.181	434.895	428.744	377.881	263.38	415.642	242.499	404.739	417.846	363.506	411.414	171.173	190.667	19.727	62.5775	330.469	26.2552	Zfp473	7	51986851	52006420	0
ENSMUSG00000030757	16.6484	1.66075	4.07059	0.350207	27.2355	27.1261	3.44201	23.3106	0.651174	10.1753	32.1797	0.191556	28.9418	26.4369	34.6905	25.7609	0.1	13.0776	Zkscan2	7	130623030	130643963	0
ENSMUSG00000030823	12.2766	5.42694	3.85228	5.10931	19.7361	16.1039	11.7402	16.9301	16.8899	10.7213	9.27805	13.1668	10.9527	10.1759	10.0925	8.50727	24.1403	13.6195	9130019O22Rik	7	134525774	134530680	24
ENSMUSG00000078580	0.369832	0.1	0.1	0.299087	0.1	0.1	2.55175	0.1	0.1	13.6279	6.15522	6.06943	2.53339	5.86867	0.1	18.1289	0.1	28.2938	E430018J23Rik	7	134533187	134537143	24
ENSMUSG00000045757	165.721	121.584	108.917	140.008	171.504	167.145	153.607	157.638	174.886	152.152	175.663	211.223	218.839	273.906	79.5931	125.309	117.409	285.371	Zfp764	7	134547182	134550336	24
ENSMUSG00000045251	312.544	201.089	125.234	230.049	608.431	456.425	217.321	421.356	227.818	475.479	579.062	316.178	512.665	509.942	281.45	630.294	432.212	340.955	Zfp688	7	134562481	134565582	24
ENSMUSG00000048921	35.3048	17.0056	9.68479	10.7299	37.1937	24.2656	13.9156	42.0281	20.0382	25.0575	40.1502	19.585	54.112	56.0084	34.6047	36.0391	48.5081	33.7211	Zfp689	7	134587266	134592672	24
ENSMUSG00000060314	51.0533	39.1921	30.9738	39.8823	65.5852	44.8602	28.3821	54.1218	45.2738	34.7987	50.5782	41.3121	38.8019	29.8556	15.7833	10.4973	28.626	41.2878	Zfp941	7	147993348	148008077	0
ENSMUSG00000058748	86.2318	47.8115	50.5829	42.4683	79.9521	44.0957	46.3074	64.2406	61.3103	64.9028	69.6598	64.14	59.468	76.9773	128.81	56.8928	63.6572	60.9852	Zfp958	8	4625840	4629380	0
ENSMUSG00000059897	491.711	334.207	375.492	349.469	462.26	472.238	334.325	432.163	408.58	474.424	424.573	731.562	500.199	562.502	403.593	249.22	355.708	349.818	Zfp930	8	71750242	71752879	0
ENSMUSG00000060427	192.539	105.181	76.4283	107.062	145.916	166.632	98.8925	160.178	121.055	160.884	151.27	189.694	226.229	245.115	384.392	291.587	146.789	220.796	Zfp868	8	72134756	72149447	26
ENSMUSG00000054648	22.5394	179.781	122.416	228.979	62.3257	75.2741	227.933	90.6782	242.11	371.851	333.741	217.093	257.788	335.411	633.375	407.249	346.518	444.53	Zfp869	8	72230231	72234623	26
ENSMUSG00000043090	3.6253	3.82307	0.135955	3.31397	1.20753	0.1	3.88011	1.21305	0.107673	0.1	0.1	1.13529	2.82762	0.30904	3.09486	4.79025	4.60377	9.67998	Zfp866	8	72285225	72315077	26
ENSMUSG00000056019	178.441	28.3569	40.1577	34.0158	69.8882	79.0361	36.2648	83.048	39.7846	0.1	8.34686	45.8856	28.9965	29.9764	10.027	78.5766	30.8937	123.797	Zfp709	8	74411163	74414811	27
ENSMUSG00000066880	521.545	296.244	235.566	345.957	326.874	298.617	198.98	325.355	191.811	401.147	362.114	379.943	567.392	583.156	585.768	353.352	188.934	474.954	Zfp617	8	74432534	74458528	27
ENSMUSG00000052446	3192.62	1739.03	2314.19	1385.69	2071.52	2389.87	1114.24	2401.44	1014.97	1594.48	934.987	1386.75	1158.98	1430.89	712.011	592.975	1380.67	570.88	Zfp961	8	74474937	74517307	27
ENSMUSG00000074194	14.4289	8.562	8.13838	1.03252	14.594	10.7007	3.90953	13.8306	0.402449	5.68016	0.1	1.11126	1.95328	10.1792	0.1	10.9096	0.1	10.8095	Zfp791	8	87633546	87643536	0
ENSMUSG00000031907	111.051	95.5247	63.805	105.195	148.422	103.013	105.528	100.761	107.76	142.814	189.994	182.252	299.136	304.858	435.317	139.352	132.395	340.175	Zfp90	8	108939239	108949628	0
ENSMUSG00000044676	50.525	34.1882	11.2045	33.5696	73.1532	62.582	44.4983	62.6116	53.8488	86.6389	91.3915	80.7526	48.3048	74.5131	18.2096	45.6005	88.8449	50.5717	Zfp612	8	112603664	112614081	0
ENSMUSG00000055835	257.834	212.931	230.656	209.461	332.078	231.731	236.97	250.105	298.532	237.579	235.304	359.637	370.311	373.366	448.622	212.401	330.472	272.882	Zfp1	8	114167343	114194908	0
ENSMUSG00000074500	7.36171	7.8357	2.01762	9.4184	5.68032	0.913788	5.09304	1.22347	0.1	7.51464	5.4211	6.053	0.82271	4.44573	0.1	0.1	0.1	12.0309	Zfp558	9	18260019	18282712	0
ENSMUSG00000057551	562.427	388.181	347.184	431.86	540.834	560.984	312.214	494.99	338.649	663.109	505.631	537.231	496.195	491.427	534.194	424.861	155.532	731.901	Zfp317	9	19445668	19452492	0
ENSMUSG00000045519	23.2873	72.535	28.7274	84.6888	43.6522	8.76918	42.3289	12.0002	28.1968	106.174	124.253	76.2045	121.578	111.338	124.448	92.343	53.7532	137.158	Zfp560	9	20149580	20189621	29
ENSMUSG00000063108	115.353	62.8641	35.1517	73.0093	79.9228	107.323	110.225	143.022	89.3064	116.657	69.4083	93.9031	79.2372	97.729	198.072	77.5523	78.8735	77.1933	Zfp26	9	20237416	20264606	29
ENSMUSG00000059475	127.83	117.765	53.111	129.129	167.753	172.637	133.181	156.455	139.493	234.118	218.055	160.335	265.938	249.737	292.735	231.21	221.349	309.255	Zfp426	9	20272993	20297190	29
ENSMUSG00000060510	636.487	572.943	484.283	616.287	617.52	518.587	534.887	536.264	665.062	921.719	894.383	1284.02	1187.59	1421.36	1273.86	497.102	203.86	1369.65	Zfp266	9	20299512	20325861	29
ENSMUSG00000058192	354.964	147.945	176.139	115.328	224.465	204.48	111.749	225.469	125.366	107.442	95.3191	183.266	168.79	171.719	177.927	111.401	109.363	194.542	Zfp846	9	20385769	20399638	29
ENSMUSG00000074472	0.1	1.93039	0.288616	0.1	0.1	0.1	0.1	0.1	0.1	0.1	0.1	0.1	0.1	0.1	0.1	0.1	0.1	1.57149	Zfp872	9	22001511	22005068	30
ENSMUSG00000057982	251.02	139.071	106.717	116.73	134.744	247.247	124.906	234.386	137.41	151.38	119.105	169.405	120.407	159.561	151.568	359.181	235.575	216.435	Zfp809	9	22030274	22047641	30
ENSMUSG00000062794	360.013	247.157	286.193	229.571	375.524	366.533	220.883	383.537	278.911	244.105	301.305	349.294	219.262	226.133	126.729	179.71	180.484	162.815	Zfp599	9	22051874	22064339	30
ENSMUSG00000066829	94.4652	31.1114	30.9606	31.3009	94.4124	87.0979	28.4755	64.8672	36.7385	65.3508	86.3928	66.1699	164.643	182.675	170.704	188.379	34.9763	172.594	Zfp810	9	22082669	22094985	30
ENSMUSG00000025602	7.15966	15.4057	0.969273	26.1252	18.0793	12.6495	23.9113	21.421	24.0042	52.9188	37.264	37.6881	98.5115	88.6574	95.2592	31.8325	74.09	89.1125	Zfp202	9	39999901	40021189	0
ENSMUSG00000032425	282.453	177.742	162.403	191.317	309.439	214.258	116.069	214.147	120.069	199.606	216.63	276.17	369.911	413.899	156.082	328.77	288.224	362.673	Zfp949	9	88442858	88465924	0
ENSMUSG00000047036	429.458	264.829	207.833	291.294	327.8	323.069	281.497	338.991	302.418	388.823	372.576	481.139	465.85	512.309	634.282	539.18	209.063	592.908	Zfp445	9	122761032	122771246	0
ENSMUSG00000060301	174.148	148.266	60.1326	169.908	180.193	103.665	158.571	135.591	175.523	339.367	395.449	256.568	854.848	913.495	449.145	366.077	157.86	967.28	2610008E11Rik	10	78527119	78560345	0
ENSMUSG00000074860	523.982	288.079	363.891	265.392	428.334	558.596	230.257	463.289	231.849	237.431	267.054	288.686	296.35	303.065	225.335	328.767	240.869	301.506	Gm10778	10	81111816	81126976	31
ENSMUSG00000062931	212.716	100.403	108.114	97.6064	154.776	116.863	74.8168	110.697	86.9802	89.7238	119.61	141.218	119.907	164.753	165.485	182.963	30.3676	207.49	Zfp938	10	81687595	81704025	32
ENSMUSG00000044807	202.976	194.619	162.649	197.283	159.001	196.004	154.999	176.405	254.4	261.431	347.937	321.378	562.218	562.34	408.213	189.746	104.47	370.284	Zfp354c	11	50624588	50641226	33
ENSMUSG00000044296	28.2227	9.05297	5.50238	4.68172	8.41098	10.277	8.24816	17.3501	10.1808	11.1524	0.1	15.7106	16.2784	16.1953	19.5677	1.32049	4.42972	10.3595	Zfp879	11	50645533	50655054	33
ENSMUSG00000048728	152.829	69.7839	86.7043	58.0201	49.8104	147.122	60.0483	115.086	65.2624	63.0955	64.5127	110.025	87.3129	87.3196	104.14	20.6464	3.78611	44.2813	Zfp454	11	50686222	50701153	33
ENSMUSG00000020335	14.4413	7.24292	11.483	9.29845	11.3282	15.3598	8.60322	7.50498	9.98456	15.3377	41.441	10.4894	9.61482	18.5403	6.63223	2.99446	13.3505	12.894	Zfp354b	11	50735325	50745135	33
ENSMUSG00000020364	22.6167	24.7057	20.4124	29.2632	35.3022	17.0972	21.588	25.0311	26.2037	28.0325	48.7835	42.8576	34.8546	43.6638	42.4264	31.202	44.7762	42.7297	Zfp354a	11	50872759	50886301	33
ENSMUSG00000020491	5.33165	2.12072	1.21939	1.60271	3.33456	11.246	5.75437	3.55638	5.17292	5.50741	7.19831	0.659007	11.7008	4.05156	0.1	7.23732	2.91393	23.583	2810021J22Rik	11	58680718	58696790	34
ENSMUSG00000037001	114.896	101.035	105.242	93.0888	132.392	83.0562	59.8976	119.224	120.242	86.5147	172.136	143.324	128.959	116.574	69.8199	54.3163	110.009	121.529	Zfp39	11	58701655	58717727	34
ENSMUSG00000054519	21.5213	17.7543	8.27677	17.666	16.3291	14.5555	16.436	25.353	18.1212	22.7093	28.4694	26.811	20.3763	13.5806	24.7756	28.043	5.18812	36.99	Zfp867	11	59274699	59285976	35
ENSMUSG00000020472	744.672	660.559	474.67	750.796	911.743	722.555	523.464	745.875	851.204	963.712	1378.92	1256.5	1773.98	1459.16	1210.63	1039.83	1133.42	788.606	Zkscan17	11	59299022	59340253	35
ENSMUSG00000005267	11.4178	35.3678	14.5433	41.1624	2.37374	15.4558	36.6495	12.8511	41.7562	39.9418	59.0858	34.7976	64.1603	43.6974	89.4804	0.1	23.9618	56.2375	Zfp287	11	62513858	62545407	36
ENSMUSG00000047342	80.518	37.1303	33.6723	43.0618	23.6241	40.499	28.1682	39.0234	26.9704	35.3294	13.4577	38.8234	98.4941	72.4057	141.32	0.1	0.1	59.9934	Zfp286	11	62566879	62602964	36
ENSMUSG00000018347	10.9011	7.70155	10.7742	6.39456	17.6002	1.94898	9.30932	8.46307	10.1774	15.4401	21.3964	13.4689	10.9893	9.54622	14.4216	26.4537	25.8252	27.2471	Zkscan6	11	65620677	65642741	0
ENSMUSG00000060630	0.1	0.1	0.1	0.1	0.1	0.1	0.1	0.1	0.1	0.1	0.1	0.1	0.1	0.1	0.1	0.1	0.1	0.1	Zfp735	11	73502280	73527300	0
ENSMUSG00000062632	534.06	325.869	418.904	244.532	445.667	1207.7	409.496	1293.63	489.815	50.8719	18.642	196.063	58.1585	98.611	17.7024	19.0502	115.309	37.8442	Gm12588	11	121767089	121786643	37
ENSMUSG00000078564	799.59	803.803	849.73	676.632	1136.93	2448.57	910.196	1965.2	1151.1	846.262	718.04	552.393	175.809	274.89	39.7477	173.343	704.606	19.2763	Gm9631	11	121803724	121818041	37
ENSMUSG00000073197	2267.08	994.856	1053.1	809.662	1269.92	4041.35	1295.8	3746.71	1099.39	245.412	582.785	1215.01	809.842	814.779	583.875	2438.96	1239.44	861.281	5730507C01Rik	12	18521544	18540997	0
ENSMUSG00000042063	169.813	110.125	69.6685	126.612	104.426	96.2874	131.977	115.48	145.352	149.781	250.174	153.269	230.76	268.005	367.832	603.464	167.485	587.39	Zfp386	12	117280562	117299060	0
ENSMUSG00000021327	353.552	125.453	62.5779	148.983	235.303	268.505	123.535	306.48	132.587	268.069	270.958	219.12	525.248	577.691	518.541	353.718	95.425	676.665	Zkscan3	13	21478874	21494624	38
ENSMUSG00000063894	226.098	114.888	65.7715	120.207	184.879	157.197	90.1302	165.141	105.64	240.384	304.056	232.372	436.28	419.322	455.638	195.318	36.6081	236.784	Zfp192	13	21605091	21622989	38
ENSMUSG00000006720	265.738	186.555	186.986	185.105	324.98	293.727	178.969	307.015	226.154	202.296	157.49	334.097	235.508	294.232	196.488	79.19	119.159	115.367	Zfp184	13	22036963	22052648	0
ENSMUSG00000050954	109.496	51.8625	46.0498	53.9047	94.7235	108.825	63.0801	107.836	61.9943	68.306	80.7142	81.413	105.156	139.134	121.495	19.9336	27.1675	148.71	Zfp169	13	48583016	48608820	0
ENSMUSG00000074867	720.508	478.893	532.109	442.738	919.888	942.573	494.628	908.05	453.483	150.983	522.865	469.43	391.644	458.074	267.697	311.065	368.43	319.55	Zfp808	13	62231276	62274779	39
ENSMUSG00000055228	140.337	92.2024	87.7224	86.2453	93.6774	131.525	85.7749	138.291	100.477	71.3215	101.066	122.698	137.847	166.936	115.535	110.252	110.169	116.138	Zfp935	13	62555683	62568128	39
ENSMUSG00000021514	421.063	309.066	255.39	308.708	320.995	354.382	305.638	354.014	311.452	290.717	353.265	477.094	472.879	475.642	463.855	275.475	143.643	457.44	Zfp369	13	65380122	65405529	0
ENSMUSG00000074832	0.1	0.1	0.1	0.1	0.1	10.5475	3.2175	6.61988	0.1	0.1	0.1	0.1	0.1	0.1	0.1	0.1	0.1	0.1	2410141K09Rik	13	66519050	66542067	0
ENSMUSG00000074824	91.5141	36.9016	35.4756	39.1511	86.6187	102.928	50.1497	117.31	44.6945	67.6229	82.3954	53.8044	44.6337	53.072	53.7412	41.466	36.6674	54.6489	Zfp708	13	67199100	67214917	40
ENSMUSG00000057396	120.777	57.4651	56.9518	56.2644	114.095	85.9779	50.7095	99.855	61.7382	67.9119	114.831	81.9786	68.9843	67.7032	79.8648	61.9006	41.1592	56.6875	Zfp759	13	67229162	67242723	40
ENSMUSG00000058900	40.6195	30.0506	22.6253	35.0158	41.8318	81.7526	58.2525	70.0783	57.9047	35.7491	36.328	41.9103	33.3925	45.1842	30.0033	30.5365	6.06552	120.454	Rsl1	13	67274143	67284062	40
ENSMUSG00000051037	159.006	102.363	81.7536	116.835	194.245	273.231	142.147	245.786	147.029	118.935	212.417	140.642	192.73	206.897	135.874	255.436	264.726	317.364	Zfp455	13	67295442	67310234	40
ENSMUSG00000055480	40.1963	28.9113	18.7466	25.5079	19.425	18.7899	33.613	17.945	38.9307	29.9348	100.745	35.4634	55.5748	65.6538	69.1827	115.74	62.1422	116.018	Zfp458	13	67355854	67370004	40
ENSMUSG00000055341	6.23054	4.05239	3.46673	7.1596	0.403975	0.1	4.16178	2.59355	3.01754	7.97745	14.6645	8.83125	9.19697	10.4689	18.2855	20.2737	0.1	7.50368	Zfp457	13	67393386	67407348	40
ENSMUSG00000057842	0.582217	0.1	0.339295	0.1	0.1	0.1	3.75061	1.21731	0.1	0.1	0.1	0.1	0.1	0.1	0.1	6.31803	0.1	3.65599	Zfp595	13	67413934	67433496	40
ENSMUSG00000056552	279.854	144.942	167.671	124.041	150.673	202.963	127.177	158.959	135.616	81.1067	97.9763	180.198	111.992	116.256	101.305	110.81	16.0295	77.3858	Zfp953	13	67418878	67461541	40
ENSMUSG00000078995	0.1	5.06679	0.1	2.89692	6.52026	0.1	2.48406	0.1	0.1	0.1	0.1	1.27242	0.1	0.1	0.1	2.80875	0.1	0.396021	Zfp456	13	67446182	67476746	40
ENSMUSG00000078994	14.4188	7.5674	8.51426	7.77127	14.09	28.5185	19.1701	32.1238	16.3081	13.8051	11.8973	11.6244	9.90905	7.62786	0.1	17.4948	12.4721	37.3483	Zfp429	13	67490263	67500703	40
ENSMUSG00000055560	613.647	249.219	483.291	119.155	682.311	446.146	288.216	333.895	239.148	0.1	0.1	254.102	60.019	150.254	0.1	51.1821	0.1	0.1	Zfp459	13	67506658	67514893	40
ENSMUSG00000069206	0.1	0.1	0.1	0.1	0.1	239.154	142.157	206.833	128.944	0.1	0.1	0.1	0.1	0.1	0.1	5.93313	0.1	398.211	Zfp874a	13	67527195	67552560	40
ENSMUSG00000059839	113.62	76.4385	83.5452	66.6454	109.089	138.957	83.398	128.579	89.7926	68.6158	79.5696	142.411	127.512	158.601	69.6221	104.327	110.706	87.7075	Zfp874b	13	67572450	67585189	40
ENSMUSG00000071291	314.176	149.287	165.955	162.579	328.385	321.299	146.459	301.804	138.969	193.558	244.505	268.617	285.126	384.077	277.342	189.908	126.383	250.42	Zfp58	13	67591103	67627087	40
ENSMUSG00000071285	87.1189	80.0806	74.2422	77.9812	69.8545	86.4006	96.9729	107.253	98.2041	74.9816	74.8749	108.621	99.709	119.59	121.533	81.3793	72.5219	103.19	Zfp87	13	67616722	67622261	40
ENSMUSG00000069204	68.5021	47.1236	48.639	48.6604	61.3595	63.4602	38.5238	70.6168	43.0405	43.5043	46.8932	69.335	59.1589	62.9389	30.886	37.4259	17.6058	53.6022	Zfp748	13	67639580	67654065	40
ENSMUSG00000058093	671.189	436.119	405.104	498.897	678.121	827.43	304.22	793.005	418.033	358.967	428.565	590.3	325.235	384.729	208.668	383.557	169.876	241.164	AA987161	13	67690380	67710644	40
ENSMUSG00000021510	343.045	151.488	150.904	132.446	333.578	367.902	141.085	367.47	176.36	141.615	163.68	240.958	208.37	217.951	139.404	191.028	32.9912	178.821	A530054K11Rik	13	67717938	67738690	40
ENSMUSG00000048280	7.35416	3.65057	0.1	2.80163	6.43678	13.2457	13.6841	21.0427	13.6778	7.77402	7.05284	6.61373	15.4904	6.99165	15.9628	6.29564	12.6498	44.2264	Zfp738	13	67768374	67788008	40
ENSMUSG00000071281	764.711	418.93	383.034	411.554	595.947	611.168	382.886	546.418	444.307	426.314	498.38	724.746	586.093	663.559	427.497	612	121.185	472.813	Zfp71-rs1	13	67806243	67830056	40
ENSMUSG00000058331	103.668	66.89	57.2823	61.0437	102.327	115.311	53.963	135.698	55.0983	71.0369	94.6138	101.423	110.535	152.816	101.119	91.1439	81.7318	69.415	Zfp85-rs1	13	67848737	67856165	40
ENSMUSG00000052909	0.1	0.957655	0.1	0.359173	0.1	0.1	0.1	0.1	0.1	0.1	0.1	0.1	0.1	0.1	0.1	2.72809	0.1	0.1	Gm9894	13	67864735	67874566	40
ENSMUSG00000030446	62.192	25.7618	31.3201	26.0375	41.1926	83.2919	45.1515	82.2886	47.8879	20.2773	24.7449	32.4457	41.8504	42.5473	31.4764	23.8877	0.1	41.6549	Zfp273	13	67914753	67927937	40
ENSMUSG00000069184	123.762	84.526	91.5689	85.5309	190.233	115.396	80.0781	94.0466	124.968	97.8809	122.823	135.535	89.185	106.54	76.9259	21.9783	45.2358	83.3639	Zfp72	13	74508874	74514014	41
ENSMUSG00000069208	578.676	287.596	283.65	296.769	443.108	411.27	244.323	413.455	268.633	271.118	258.259	340.137	344.37	318.639	336.441	262.961	229.693	284.122	Zfp825	13	74617965	74620391	41
ENSMUSG00000034429	130.395	91.8165	93.2829	96.8687	134.738	162.686	89.9567	118.673	85.1637	116.772	99.3413	119.063	147.643	173.792	153.537	249.233	62.492	128.14	Zfp707	15	75799553	75806298	0
ENSMUSG00000022526	164.876	170.07	111.343	220.668	181.094	156.971	177.299	170.584	236.734	327.902	306.265	314.954	459.024	497.59	658.47	461.434	415.981	464.512	Zfp251	15	76682578	76701865	42
ENSMUSG00000033669	807.041	449.571	380.457	466.992	772.349	603.903	449.864	589.048	499.551	412.463	343.307	711.011	477.957	548.283	50.9241	359.539	628.95	197.297	Zfp7	15	76709689	76722822	42
ENSMUSG00000054967	38.5935	71.855	59.1177	70.2545	49.7321	26.8261	63.4563	26.3007	74.2145	88.5961	110.69	109.292	128.33	133.613	118.567	38.414	23.3202	90.6093	Zfp647	15	76741281	76748440	42
ENSMUSG00000022987	0.1	0.1	0.1	0.1	0.1	0.1	0.1	0.1	0.1	0.682113	0.1	0.1	0.1	5.5763	59.1405	0.1	0.1	0.1	Zfp641	15	98116019	98126561	0
ENSMUSG00000022529	154.858	54.1385	37.5203	49.8698	125.375	154.339	81.2933	192.934	70.9893	100.001	168.368	110.036	102.821	111.038	182.36	125.331	65.0069	253.166	Zfp263	16	3744093	3750790	43
ENSMUSG00000039789	235.821	173.792	130.982	195.936	222.795	239.863	192.04	345.025	200.872	231.384	252.057	233.409	294.336	338.22	376.46	391.458	501.173	450.104	Zfp597	16	3858321	3884561	43
ENSMUSG00000051977	5.2475	4.85396	2.71528	1.87962	7.65534	0.1	4.09201	1.63972	0.1	1.92358	0.815981	1.19951	0.1	3.06611	0.1	3.18182	0.1	9.72588	Prdm9	17	15680043	15701318	0
ENSMUSG00000067942	114.984	74.4046	63.6136	81.2777	73.1621	91.5865	68.8848	103.688	85.8278	109.589	99.3671	104.749	142.657	153.831	156.977	114.194	66.1687	207.674	Zfp160	17	21145905	21165816	0
ENSMUSG00000062743	3.15067	31.1126	14.1718	41.5897	20.8926	0.1	27.2598	0.721442	35.1541	113.982	80.705	52.4224	30.5159	30.7393	6.16342	4.52553	0.1	45.5026	Zfp677	17	21520712	21536229	45
ENSMUSG00000023882	52.7062	53.884	29.0386	67.4445	104.663	64.5431	50.6162	58.5606	68.9633	132.849	150.032	73.2178	55.182	74.6744	74.1901	111.912	80.9096	88.0658	Zfp54	17	21560191	21572604	45
ENSMUSG00000023892	279.009	211.806	191.254	244.779	389.511	270.87	188.034	276.214	211.381	276.574	267.009	284.634	278.21	306.274	200.112	378.077	217.903	389.295	Zfp51	17	21587316	21602555	45
ENSMUSG00000057409	50.8439	28.4282	27.9812	27.4523	52.0405	44.3693	34.9787	34.8791	30.6372	39.1879	52.6947	46.6755	34.0916	41.7421	34.4663	26.6081	1.62968	81.5918	Zfp53	17	21628220	21646629	45
ENSMUSG00000051341	57.5461	118.705	97.5916	131.904	45.326	54.2519	153.714	72.3572	175.035	119.888	146.305	118.522	54.168	76.0871	21.032	509.088	109.305	957.61	Zfp52	17	21672503	21699565	45
ENSMUSG00000067931	103.252	141.233	70.4601	195.245	280.201	154.524	226.561	166.55	181.487	586.865	536.789	142.552	416.113	404.79	496.517	1166.37	346.274	1147.11	Zfp948	17	21704010	21725664	45
ENSMUSG00000067928	386.599	219.578	170.959	234.992	258.995	234.937	190.779	212.669	196.152	392.967	346.511	361.309	395.176	437.068	467.407	116.201	114.668	263.855	Zfp760	17	21844708	21862603	45
ENSMUSG00000061544	236.778	119.459	94.8453	135.582	190.781	209.921	110.253	208.375	125.861	208.086	243.736	183.805	290.058	278.265	248.616	188.861	138.161	138.921	Zfp229	17	21870691	21885935	45
ENSMUSG00000069743	451.2	127.73	130.695	124.469	254.168	323.591	120.432	298.396	116.169	140.546	150.94	174.433	166.97	158.502	104.205	307.253	307.446	213.184	Zfp820	17	21953843	21982726	45
ENSMUSG00000071267	317.048	102.64	86.9072	102.776	175.111	245.851	129.549	254.738	135.223	154.015	184.398	217.692	202.348	247.375	180.47	217.192	138.455	236.976	Zfp942	17	22063927	22099431	45
ENSMUSG00000063383	267.763	107.569	79.9212	94.6243	176.033	266.919	111.621	260.887	122.944	81.0013	136.774	126.618	99.1294	123.939	73.8399	321.713	262.855	198.977	Zfp947	17	22281326	22303157	45
ENSMUSG00000033972	296.35	94.1552	77.4087	109.252	180.945	239.301	108.27	219.874	125.195	161.474	176.862	203.393	203.238	234.974	178.983	211.497	172.557	208.656	Zfp944	17	22474956	22498367	45
ENSMUSG00000071266	174.499	110.057	80.7373	116.965	165.218	101.054	130.868	109.973	154.877	482.873	559.79	283.652	174.168	209.899	76.705	113.814	78.3536	193.862	Zfp946	17	22561189	22593656	45
ENSMUSG00000059142	117.657	39.6462	35.8933	37.4493	64.7861	70.3232	56.0179	85.3635	69.4271	83.2912	144.544	120.747	131.749	109.113	71.9712	67.1177	10.7262	321.642	Zfp945	17	22983664	23004101	0
ENSMUSG00000002617	37.3238	26.1213	15.4825	27.6053	36.8221	37.1189	30.6039	40.5491	30.0256	57.4253	78.4484	46.155	64.8144	66.3669	55.3685	50.8318	8.04022	66.2469	Zfp40	17	23310836	23330219	0
ENSMUSG00000071256	104.722	63.338	57.939	61.2706	80.769	158.086	134.653	166.227	130.222	104.366	111.026	95.8676	150.25	151.6	179.978	219.305	83.7714	274.435	Zfp213	17	23693736	23701193	46
ENSMUSG00000062012	117.725	94.9443	94.9732	82.5706	141.397	193.861	138.721	231.359	154.464	143.738	169.634	174.449	162.219	199.691	141.005	81.6974	21.9189	89.2961	Zfp13	17	23712811	23736454	46
ENSMUSG00000024298	43.4971	24.8016	17.1875	18.679	34.5368	44.6867	32.8766	49.4826	26.3161	40.0467	38.154	56.8622	56.7157	50.0567	70.6993	106.187	3.67455	97.9285	Zfp871	17	32908181	32925232	47
ENSMUSG00000055202	77.6414	36.248	37.2979	35.897	61.8466	78.8215	21.3095	71.5375	32.07	41.1006	105.094	49.9978	62.1811	69.685	0.1	5.71155	0.1	5.10685	Zfp811	17	32934351	32937883	47
ENSMUSG00000059000	131.895	79.7469	86.7715	80.0878	205.035	141.85	79.1643	142.879	92.0788	113.629	119.61	172.568	189.953	196.537	75.1902	98.4606	28.9133	102.74	Zfp799	17	32956289	32959145	47
ENSMUSG00000057254	59.2831	18.2665	20.4853	16.0657	87.3796	94.2419	23.7803	96.1539	26.2828	43.0336	73.2026	32.6859	24.4974	43.6995	52.0148	39.0429	46.3492	49.075	Zfp870	17	33019616	33023028	47
ENSMUSG00000053600	541.93	307.506	347.391	282.441	484.983	462.155	236.725	445.606	264.91	287.376	300.683	413.136	334.271	399.011	255.978	351.779	284.187	335.281	Zfp472	17	33102759	33116178	47
ENSMUSG00000053390	243.222	164.802	147.143	168.165	250.314	292.506	143.803	317.31	174.362	200.63	242.325	208.229	303.26	345.45	274.969	340.306	158.441	355.85	Zfp952	17	33130074	33142402	47
ENSMUSG00000067430	449.424	192.65	194.878	192.873	295.314	283.897	166.04	327.132	149.371	210.531	239.792	288.3	292.56	319.472	261.505	143.213	68.5656	159.969	Zfp763	17	33153808	33170347	47
ENSMUSG00000067424	88.8237	44.1974	39.4639	39.5895	62.6918	88.7261	39.6324	72.8971	35.2046	43.4623	65.6164	55.7824	75.1297	101.378	142.688	105.376	30.7804	61.3435	Zfp563	17	33226255	33243148	47
ENSMUSG00000008686	974.343	703.848	788.348	657.691	775.256	904.362	551.62	929.108	744.525	654.066	577.316	910.297	779.168	881.964	766.745	977.472	438.278	1532.21	Zfp955a	17	33378464	33391985	47
ENSMUSG00000061532	0.1	0.1	0.1	0.1	0.1	0.1	0.1	0.1	0.1	0.1	0.1	0.1	0.1	0.1	0.1	0.1	0.1	0.1	Zfp955b	17	33426594	33440141	47
ENSMUSG00000003929	226.329	149.583	145.259	151.581	224.948	214.679	112.21	251.264	147.479	160.117	257.213	194.534	321.124	316.996	310.797	166.392	117.289	284.673	Zfp81	17	33466287	33495823	47
ENSMUSG00000055240	68.587	35.9884	29.8495	36.3138	42.3091	50.7185	28.0506	54.0152	24.8709	46.8723	60.6784	61.4728	84.393	87.8691	56.7797	74.0743	6.53187	83.2632	Zfp101	17	33497452	33531586	47
ENSMUSG00000036036	4715.7	2227.28	3232.24	1324.64	3295.12	5005.85	1686.23	5278.54	1459.16	985.882	909.604	1130.84	1021.76	1126.59	98.2203	375.185	770.006	1447.4	Zfp57	17	37138108	37147580	0
ENSMUSG00000057835	245.369	167.309	163.535	175.46	207.683	165.014	155.913	169.155	173.297	190.771	222.763	253.339	204.737	257.845	333.896	215.049	101.783	315.674	Zfp119a	17	56004469	56018127	48
ENSMUSG00000003198	191.103	173.074	173.263	178.739	194.424	130.847	175.616	132.983	199.936	232.013	236.621	265.112	210.044	234.323	300.604	221.691	117.925	352.655	Zfp959	17	56031607	56038007	48
ENSMUSG00000074829	77.0527	23.54	14.6938	31.4074	54.3792	59.1734	27.1894	65.7855	23.2698	87.9427	169.302	45.1134	165.414	185.35	198.703	274.052	0.1	343.682	CAAA01180111.1.44494.1	NT_166313	203986	206467	0
ENSMUSG00000054737	104.004	63.9586	55.3155	50.7024	62.3169	90.8697	47.0705	82.2213	50.1085	42.4213	57.1829	58.1238	40.9497	65.2466	48.8187	77.0383	21.3951	89.0207	Zfp182	X	20606065	20639442	50
ENSMUSG00000031079	11.86	10.074	7.16371	15.3076	0.1	0.1	9.66985	0.1	12.581	15.2199	17.5374	12.7257	2.59069	14.5097	16.9088	4.82649	0.1	33.5465	Zfp300	X	20656300	20666653	50
ENSMUSG00000031374	0.1	0.1	0.1	0.1	0.1	0.1	0.1	0.1	0.1	0.1	0.1	0.1	0.1	0.1	0.1	0.1	0.1	0.1	Zfp92	X	70656435	70673724	0
Housekeeping gene names	Rex1 2i	Rex1 FCS Bulk	Rex1 FCS GFP+	Rex1 FCS GFP-	Rex1 BMP4	SLD21 2i	SLD21 FCS	SLD22 2i	SLD22 FCS	Rex1 EpiSC P18	Oct4 EpiSC P14	Rex1 Ebs D3	Rex1 Ebs D6	Rex1 Ebs D9	NS E14	XEN	TSC P38	MEFs
Actb	43019.1	101389	57577.6	115858	56046.6	59212	120159	62828.4	107058	124302	110365	84426.9	146520	131873	127348	141331	200786	430713
Aldoa	27377.4	16876.2	15752.9	18644.3	44057.8	49505.9	18295.8	41170.1	18140.1	24012.7	22946.1	22219.2	40101.5	36341.8	12467.2	13342.1	17779.1	20522.6
Cox6a1	22664.5	9676.97	8378.25	10802.5	17579.4	24345.3	10361.6	23899.6	9925.74	11266.5	12361.4	11585	16407.4	17986.6	24206.8	27041.4	21175.9	22743.2
Dkk3	302.575	43.5517	14.7616	43.6544	271.035	244.082	39.1	128.36	56.2495	57.3352	0.089701	37.935	327.634	489.649	0.1	429.105	82.4262	2726.3
Gsk3b	1014.9	677.428	389.714	733.853	851.921	1357.48	845.332	1547.72	837.177	1191.61	1347.46	923.28	1667.56	1756.34	2534.4	2618.45	1644.52	2259.42
Hist1h1c	76.3508	166.138	53.9003	159.95	79.0099	1772.69	1212.02	1895	1556.87	112.865	103.174	0.1	0.1	3.57996	1190	4113.45	330.43	2259.48
Hus1	510.307	499.018	500.067	462.345	776.062	732.602	425.63	767.746	572.392	515.169	663.005	455.228	592.819	423.866	330.017	469.36	413.021	395.558
Igf2r	1093.93	460.289	328.291	442.327	1240.74	1739.3	673.237	1697.49	407.55	910.32	1625.22	772.886	4796.21	5179.02	129.421	7104.18	2962.15	4851.14
Mal2	0.1	143.583	24.9374	228.985	87.0588	0.1	141.264	0.1	214.76	39.4473	34.1309	213.634	22.6502	38.3591	0.1	10.0469	40.5151	23.2158
Mecp2	189.387	88.7171	84.8238	99.6535	265.666	256.02	128.545	292.218	137.445	152.625	176.116	162.796	362.263	348.157	440.373	252.307	203.747	318.31
Rpl32	6583.02	3779.88	3124.58	3767.59	8327.71	7081.07	3718.99	7867.02	4309.7	4722	5498.89	4430.38	6171.58	6325.01	5853.13	6370.64	10827.6	5916.9
Smarcd1	408.775	445.246	401.479	433.392	537.808	472.318	612.52	571.597	621.395	576.011	536.611	861.126	709.434	713.644	533.639	279.274	308.371	257.648
Sumo1	5108.51	4574.51	4575.36	4968.85	3478.47	4219.25	4639.85	3990.63	3769.71	5239.14	4817.09	4606.6	4993.06	5360.16	3872.19	3903.69	3654.46	5139.26
Tbp	658.545	609.828	568.174	605.035	679.558	641.783	492.971	645.647	508.747	660.398	599.828	656.221	626.43	724.509	672.859	714.31	680.544	632.249
Tnc	2.69266	54.9897	1.61172	75.3458	112.734	5.8925	68.0103	14.7673	181.109	2567.84	3085.76	17.7843	169.117	439.8	3223.57	13.6816	41.5653	13677.3
Tpm4	2359.94	6512.27	1203.71	9120.12	3249.91	2282.59	5802.67	2545.24	4639.96	11820.6	7183.35	6047.46	17518.3	15314.3	7967.18	14594.6	12492.4	44537.4
Tubb2c	4845.67	7139.02	7309.73	7246.7	4852.43	5322.73	8296.86	5628.92	8516.54	5791.2	4857.24	7128.39	6346.33	6048.14	6455.48	5412.85	9113.74	5704.46
Ubl3	1649.82	1384.3	1446.1	1362.06	1540.51	1300.22	1698.39	1232.48	1465.68	1327.72	1473.41	1397.17	1164.39	1377.75	2476.84	1936.08	1464.44	1883.35
Ubqln2	605.634	989.619	588.595	1098.36	728.538	708.098	1043.96	931.012	1199.6	1572.48	1360.16	1530.29	2163.65	1956.64	1827.61	4898.78	933.674	1930.58
Control gene names	Rex1 2i	Rex1 FCS Bulk	Rex1 FCS GFP+	Rex1 FCS GFP-	Rex1 BMP4	SLD21 2i	SLD21 FCS	SLD22 2i	SLD22 FCS	Rex1 EpiSC P18	Oct4 EpiSC P14	Rex1 Ebs D3	Rex1 Ebs D6	Rex1 Ebs D9	NS E14	XEN	TSC P38	MEFs
Brachyury	217.226	462.539	21.1189	880.241	18.5877	3.51191	723.19	8.8414	473.749	1425.29	315.67	3494.06	444.637	476.409	0.1	0.1	0.1	5.64868
Cbx1	31.1504	63.1372	54.0632	75.164	77.5114	38.8932	60.9312	53.7146	105.017	52.5307	122.959	87.6588	213.785	127.75	49.849	50.0152	92.7467	66.7797
Cbx3	8696.86	9405.63	8299.76	9962.32	8929.72	10206.3	9901.26	10600.1	10508	11395.9	9947.74	13778.6	14040.4	13668.4	15630.1	12804.9	6678.07	12976.7
Cbx5	1199.7	1006.85	771.008	1015.73	1426	1447.19	1478.23	1873.55	1358.02	1515.87	1619.13	1666.07	2538.65	2326.69	2247.01	815.745	1328.55	1397.68
Cd3e	76.1689	20.9892	28.6486	7.80763	24.873	212.142	12.8605	211.381	9.65451	0.1	0.1	14.3499	0.1	0.1	0.1	0.1	0.1	0.1
Cd5	0.1	0.1	0.1	0.1	0.1	0.1	0.1	0.1	0.1	0.1	0.1	0.1	2.45479	0.1	0.1	0.1	0.1	0.1
cMyc	86.9115	2093.7	1525.89	2468.94	137.032	3.93761	1754.1	21.4736	1937.81	3667.33	2358.73	1493.47	3323.18	2069.93	7925.42	1169.62	2658.14	4324.79
Dmd	6.97348	6.99774	5.70182	8.72176	10.3621	9.16213	5.17986	4.37181	5.39764	9.24318	22.6635	7.32679	10.3939	7.87964	2.68338	6.35226	9.44099	368.11
Eomes	59.3184	100.1	39.428	167.033	15.8837	146.782	136.554	147.31	185.049	401.319	101.56	1875.1	239.566	410.245	5.93533	9.1622	878.453	41.2788
Esrrb	4297.9	1012.09	1853.87	373.208	3942.5	4921.21	1120.62	5327.02	621.016	14.5645	10.0642	402.703	169.739	401.637	155.032	0.0386994	1640.97	1.84688
EU599041	91.7693	44.1855	53.2746	29.1266	145.586	101.792	50.9569	107.262	61.1383	23.9072	0.354898	43.6378	11.093	19.2241	0.1	0.1	18.7716	0.1
Fbxo28	1056.69	848.502	739.293	966.112	1341.01	1170.37	1009.53	985.249	797.729	1244.6	1244.68	928.964	1044.49	1102.91	1216.61	1683.64	2049.36	1888.01
Fgf5	12.3835	71.0389	11.4741	129.113	43.6069	27.1147	137.932	21.4229	248.025	2775.63	907.352	1508.51	98.6233	259.723	26.1739	16.373	43.8407	122.282
Gata4	35.0208	19.191	3.97515	23.3755	55.1997	118.404	36.5303	110.111	23.3335	11.2747	0.1	162.281	1239.16	1216.4	0.1	24169.6	169.999	25.5757
Klf2	24921.7	10884.9	18892	5272.28	17884.8	17378.2	6219.38	16320.8	4746.86	321.285	363.204	4905.38	3665.81	4377.71	1453.78	321.844	282.031	4768.63
Klf4	3056.87	555.151	898.371	239.027	1703.21	3659.75	588.392	3243.45	343.337	46.7669	35.9272	54.6232	197.868	119.454	47.4144	5533.49	88.143	964.316
Klf5	7984.6	3937.82	3094.84	4461.62	7169.12	11791.2	4178.85	10605.2	3477.25	2075	1330.84	1221.73	745.391	1151.36	150.617	5200.23	4599.03	1254.87
Lefty1	630.854	960.909	343.908	1512.79	1899.89	604.793	2090.04	352.599	2814.49	7762.63	20108.8	1886.88	336.453	590.815	23.9838	16.2199	49.7842	119.719
Ms4a1	0.1	0.1	0.722739	0.1	0.1	0.1	0.433197	0.1	0.1	-3.91498	0.1	0.1	0.1	0.1	-6.52291	0.1	8.74159	0.1
Nanog	16610.3	4409.3	7543.27	2285.82	10525.7	19418.3	4069.99	19516.3	2581.59	2554.35	5133.6	4571.56	821.745	1753.28	1.03024	4.2078	17.4278	18.8721
Nodal	927.885	690.872	589.729	714.392	638.598	1188.13	1006.57	1098.17	820.783	847.128	709.768	1459.74	235.36	343.563	0.1	0.1	8.74135	0.1
Nr5a2	1885.07	669.456	1217.74	259.891	1028.27	1717.16	721.664	1612.14	305.776	4.44612	11.7831	259.471	118.65	196.893	227.031	4.50149	1.21788	20.9107
Pou5f1	14123.7	8527.09	9766.16	8777.16	10956.9	18273.4	10586.3	17870.8	10193.8	10152.5	9192.66	13043.7	1827.88	3525.6	0.1	11.281	0.173389	12.6186
Ptprc	3.09322	1.72491	2.36084	3.53102	0.1	0.1	2.74998	0.1	1.98101	0.992479	0.1	1.92777	0.1	11.2556	0.1	0.1	0.1	54.6769
Rela	119.712	147.01	78.5252	169.014	117.017	135.596	213.947	177.708	176.969	178.381	145.861	149.594	341.732	345.346	766.669	586.653	340.037	775.052
Rex1	399.879	287.903	457.177	112.203	287.397	303.261	169.122	354.057	116.011	10.5129	3.4892	72.1002	32.7751	51.6161	3.39199	33.4047	60.4459	29.8734
Socs7	332.905	294.018	222.806	294.94	407.324	385.311	286.927	369.879	327.127	318.463	415.077	308.197	456.569	446.63	430.308	360.068	552.511	353.849
Sox2	6780.98	2846.17	4210.8	1864.92	6826.58	7571.9	3016.57	7137.79	2268.85	995.358	1478.12	1860.45	552.283	1134.56	1650.96	0.1	1409.82	22.8575
Stat3	1028.81	586.058	584.266	518.731	757.86	884.683	574.708	907.213	639.323	419.742	455.467	192.566	812.767	808.315	842.294	1892.87	1788.99	2783.49
Stella	476.075	811.6	1413.85	395.204	427.629	1038.47	970.173	365.516	914.037	8.9645	3.72586	324.276	114.739	317.428	0.1	0.1	0.1	4.73966
Tbx3	1118.91	93.7277	154.781	45.6529	1054.88	1401.84	103.894	1364.88	40.1022	4.43027	1.49904	113.772	570.191	334.037	9.96911	296.319	308.561	129.012
Tcf3	1819.63	1612.79	1567.74	1607.36	2440.54	2551.08	1870.87	2281.96	1939.3	1941.29	1911.47	2587.32	3898.48	4000.51	3208.47	985.394	1099.81	2382.63
TRIM28	13389.1	17310.6	21672.8	13664.6	15073.7	19191.2	18646	18486	18138.5	13011.4	10388.1	17442	12524.7	13268.3	8577.72	5451.93	8128.2	7120.52
