# Supplementary material for: Global and Stage Specific Patterns of Krüppel-Associated-Box Zinc Finger Protein Gene Expression in Murine Early Embryonic Cells
Source: PLoS One. 2013 Feb 22;8(2):e56721. doi: 10.1371/journal.pone.0056721 (PMC3579818; doi:10.1371/journal.pone.0056721)
Supplement: Table S8 — Comparison between RNA-seq and NanoString nCounter KRAB-ZFP gene expression analysis. The table contains RPKM RNA-seq counts and background-corrected normalized NanoString nCounter counts corresponding to KRAB-ZFP genes that were detectable both in ESCs (FCS+LIF) and MEFs. These values were used to calculate the Log2 ratios between ESCs and MEFs, then used to perform the correlation analysis between RNA-seq and NanoString nCounter platform. (XLSX) [file pone.0056721.s012.xlsx]

## Sheet: Sheet1
RNA-seq	ESC	MEFS	RNA-seq ratio		NanoString	Rex1 FCS Bulk	MEFs	NanoString ratio
ENSMUSG00000002266	0.00690929	0.0543394	-2.97539		ENSMUSG00000002266	12.0175	142.024	-3.56293
ENSMUSG00000002617	0.0266176	0.0104559	1.34806		ENSMUSG00000002617	26.1213	66.2469	-1.34263
ENSMUSG00000003198	0.0864171	0.0568889	0.60317		ENSMUSG00000003198	173.074	352.655	-1.02687
ENSMUSG00000003929	0.0944471	0.0773765	0.287611		ENSMUSG00000003929	149.583	284.673	-0.928358
ENSMUSG00000004500	0.019017	0.120869	-2.66808		ENSMUSG00000004500	49.9083	189.051	-1.92142
ENSMUSG00000005267	0.0204042	0.0477005	-1.22514		ENSMUSG00000005267	35.3678	56.2375	-0.669094
ENSMUSG00000006720	0.080576	0.0192921	2.06234		ENSMUSG00000006720	186.555	115.367	0.693373
ENSMUSG00000007812	0.367011	0.162926	1.17161		ENSMUSG00000007812	48.9937	252.129	-2.36349
ENSMUSG00000008686	0.260044	0.180658	0.525493		ENSMUSG00000008686	703.848	1532.21	-1.12228
ENSMUSG00000011427	0.0435985	0.0731719	-0.747012		ENSMUSG00000011427	58.7696	150.923	-1.36067
ENSMUSG00000012640	0.09297	0.298994	-1.68528		ENSMUSG00000012640	73.7953	78.7359	-0.093493
ENSMUSG00000017667	0.0688815	0.32063	-2.21872		ENSMUSG00000017667	247.822	850.225	-1.77854
ENSMUSG00000018347	0.0774713	0.17801	-1.20022		ENSMUSG00000018347	7.70155	27.2471	-1.82288
ENSMUSG00000020335	0.0203032	0.0196394	0.0479512		ENSMUSG00000020335	7.24292	12.894	-0.832062
ENSMUSG00000020364	0.0387559	0.0402244	-0.0536568		ENSMUSG00000020364	24.7057	42.7297	-0.790395
ENSMUSG00000020420	0.0746596	0.11697	-0.647736		ENSMUSG00000020420	80.6891	124.871	-0.629997
ENSMUSG00000020491	0.0547294	0.0784299	-0.519087		ENSMUSG00000020491	2.12072	23.583	-3.47512
ENSMUSG00000021327	0.14294	0.254985	-0.834996		ENSMUSG00000021327	125.453	676.665	-2.4313
ENSMUSG00000021510	0.104573	0.0623402	0.746276		ENSMUSG00000021510	151.488	178.821	-0.23931
ENSMUSG00000022335	0.0641767	0.0509229	0.333736		ENSMUSG00000022335	135.263	143.54	-0.0856853
ENSMUSG00000022526	0.0816332	0.278775	-1.77187		ENSMUSG00000022526	170.07	464.512	-1.44958
ENSMUSG00000022529	0.211943	0.273665	-0.368732		ENSMUSG00000022529	54.1385	253.166	-2.22536
ENSMUSG00000023284	0.0743168	0.075625	-0.025176		ENSMUSG00000023284	23.9068	56.2285	-1.23388
ENSMUSG00000023882	0.0303683	0.0260529	0.221119		ENSMUSG00000023882	53.884	88.0658	-0.708725
ENSMUSG00000024298	0.138854	0.310508	-1.16106		ENSMUSG00000024298	24.8016	97.9285	-1.9813
ENSMUSG00000025602	0.032439	0.0477409	-0.557498		ENSMUSG00000025602	15.4057	89.1125	-2.53216
ENSMUSG00000025821	0.0445371	0.279032	-2.64735		ENSMUSG00000025821	10.4923	97.7998	-3.2205
ENSMUSG00000028389	0.0604091	0.166917	-1.46629		ENSMUSG00000028389	72.878	218.134	-1.58166
ENSMUSG00000029587	0.131186	0.218373	-0.735182		ENSMUSG00000029587	50.9941	136.524	-1.42075
ENSMUSG00000029627	0.058288	0.0920094	-0.658582		ENSMUSG00000029627	17.1054	22.9952	-0.426885
ENSMUSG00000029729	0.0495153	0.0867061	-0.808258		ENSMUSG00000029729	101.271	415.925	-2.0381
ENSMUSG00000030145	0.0332614	0.11649	-1.80828		ENSMUSG00000030145	101.459	209.152	-1.04366
ENSMUSG00000030386	0.0203871	0.0261455	-0.358908		ENSMUSG00000030386	8.02737	1.07555	2.89985
ENSMUSG00000030393	0.0884803	0.096513	-0.125367		ENSMUSG00000030393	163.122	358.992	-1.138
ENSMUSG00000030443	0.0349655	0.0358482	-0.0359672		ENSMUSG00000030443	0.175885	2.93055	-4.05847
ENSMUSG00000030469	0.059174	0.137129	-1.2125		ENSMUSG00000030469	48.7757	158.214	-1.69765
ENSMUSG00000030486	0.023587	0.0417691	-0.824446		ENSMUSG00000030486	14.2995	40.7549	-1.51101
ENSMUSG00000030757	0.00734705	0.0137873	-0.908102		ENSMUSG00000030757	1.66075	13.0776	-2.9772
ENSMUSG00000030823	0.054385	0.0701269	-0.366759		ENSMUSG00000030823	5.42694	13.6195	-1.32746
ENSMUSG00000031079	0.0188848	0.0222869	-0.238968		ENSMUSG00000031079	10.074	33.5465	-1.73552
ENSMUSG00000031365	0.0977394	0.197325	-1.01356		ENSMUSG00000031365	7.38244	133.668	-4.17842
ENSMUSG00000031907	0.0591029	0.158883	-1.42666		ENSMUSG00000031907	95.5247	340.175	-1.83233
ENSMUSG00000032425	0.0700014	0.0385667	0.860027		ENSMUSG00000032425	177.742	362.673	-1.02888
ENSMUSG00000033669	0.567608	0.144027	1.97855		ENSMUSG00000033669	449.571	197.297	1.18818
ENSMUSG00000033961	0.0516229	0.0156039	1.7261		ENSMUSG00000033961	65.0417	71.4536	-0.135642
ENSMUSG00000033972	0.0782517	0.0413325	0.920847		ENSMUSG00000033972	94.1552	208.656	-1.14802
ENSMUSG00000034071	0.0244994	0.0333681	-0.445724		ENSMUSG00000034071	18.9009	27.7889	-0.556052
ENSMUSG00000034429	0.0893562	0.103247	-0.208456		ENSMUSG00000034429	91.8165	128.14	-0.480898
ENSMUSG00000034538	0.0582686	0.0156052	1.90069		ENSMUSG00000034538	169.258	74.7505	1.17906
ENSMUSG00000034800	0.0505893	0.018253	1.4707		ENSMUSG00000034800	1.70439	5.06095	-1.57015
ENSMUSG00000036036	1.76248	0.157299	3.48603		ENSMUSG00000036036	2227.28	1447.4	0.621817
ENSMUSG00000036898	0.0830125	0.0511198	0.699447		ENSMUSG00000036898	141.996	157.342	-0.148052
ENSMUSG00000037001	0.0481628	0.047105	0.0320415		ENSMUSG00000037001	101.035	121.529	-0.266447
ENSMUSG00000037007	0.051635	0.0677456	-0.391779		ENSMUSG00000037007	32.7905	64.4747	-0.975454
ENSMUSG00000039634	0.0507026	0.0664905	-0.391088		ENSMUSG00000039634	7.27795	16.8335	-1.20973
ENSMUSG00000039789	0.0447607	0.0744641	-0.734312		ENSMUSG00000039789	173.792	450.104	-1.3729
ENSMUSG00000040596	0.0266213	0.104623	-1.97454		ENSMUSG00000040596	11.0303	147.443	-3.74061
ENSMUSG00000042063	0.0877638	0.0966777	-0.139557		ENSMUSG00000042063	110.125	587.39	-2.41518
ENSMUSG00000043090	0.107001	0.104981	0.0275003		ENSMUSG00000043090	3.82307	9.67998	-1.34027
ENSMUSG00000044296	0.00513481	0.00678028	-0.401034		ENSMUSG00000044296	9.05297	10.3595	-0.194492
ENSMUSG00000044676	0.018137	0.0322322	-0.829569		ENSMUSG00000044676	34.1882	50.5717	-0.564832
ENSMUSG00000044807	0.090266	0.0905758	-0.00494357		ENSMUSG00000044807	194.619	370.284	-0.927983
ENSMUSG00000045466	0.0684661	0.0667829	0.0359104		ENSMUSG00000045466	41.8673	40.0205	0.0650842
ENSMUSG00000045519	0.0246118	0.053825	-1.12893		ENSMUSG00000045519	72.535	137.158	-0.919087
ENSMUSG00000045757	0.0691491	0.0670867	0.0436829		ENSMUSG00000045757	121.584	285.371	-1.23088
ENSMUSG00000046185	0.0672404	0.165826	-1.30227		ENSMUSG00000046185	88.5228	323.912	-1.87148
ENSMUSG00000046658	0.0335696	0.133696	-1.99373		ENSMUSG00000046658	43.6013	185.542	-2.08931
ENSMUSG00000047036	0.376659	0.365753	0.0423887		ENSMUSG00000047036	264.829	592.908	-1.16275
ENSMUSG00000047342	0.0385476	0.0700831	-0.862425		ENSMUSG00000047342	37.1303	59.9934	-0.692205
ENSMUSG00000047473	0.0276759	0.079554	-1.5233		ENSMUSG00000047473	13.4304	35.631	-1.40763
ENSMUSG00000047603	0.0451502	0.0482513	-0.0958353		ENSMUSG00000047603	23.6226	32.8669	-0.476466
ENSMUSG00000048012	0.20135	0.00775132	4.69912		ENSMUSG00000048012	402.181	26.2552	3.93717
ENSMUSG00000048728	0.040159	0.0121599	1.7236		ENSMUSG00000048728	69.7839	44.2813	0.656198
ENSMUSG00000048921	0.0461061	0.0809538	-0.812141		ENSMUSG00000048921	17.0056	33.7211	-0.987646
ENSMUSG00000049321	0.0777902	0.00705059	3.46377		ENSMUSG00000049321	163.151	136.194	0.260548
ENSMUSG00000050605	0.062868	0.12028	-0.936001		ENSMUSG00000050605	70.5637	246.857	-1.80668
ENSMUSG00000050844	0.00854608	0	#DIV/0!		ENSMUSG00000050844	7.08896	8.27502	-0.223188
ENSMUSG00000050855	0.101014	0.0602414	0.745722		ENSMUSG00000050855	50.8838	42.0132	0.276364
ENSMUSG00000050954	0.0131084	0.0288646	-1.1388		ENSMUSG00000050954	51.8625	148.71	-1.51974
ENSMUSG00000051037	0.0132	0.00907877	0.539975		ENSMUSG00000051037	102.363	317.364	-1.63244
ENSMUSG00000051341	0.0419077	0.097672	-1.22073		ENSMUSG00000051341	118.705	957.61	-3.01206
ENSMUSG00000051351	0.0249636	0.437909	-4.13273		ENSMUSG00000051351	42.9728	326.84	-2.92709
ENSMUSG00000051499	0.0183568	0.0148936	0.301624		ENSMUSG00000051499	20.2953	22.6739	-0.159891
ENSMUSG00000051977	0.00942747	0.0176968	-0.908548		ENSMUSG00000051977	4.85396	9.72588	-1.00267
ENSMUSG00000052675	0.00386148	0.0494443	-3.67858		ENSMUSG00000052675	12.8813	48.588	-1.91532
ENSMUSG00000052763	0.171186	0.153372	0.158538		ENSMUSG00000052763	153.125	353.251	-1.20598
ENSMUSG00000053390	0.0620502	0.0782658	-0.334947		ENSMUSG00000053390	164.802	355.85	-1.11054
ENSMUSG00000053600	0.105564	0.037185	1.50533		ENSMUSG00000053600	307.506	335.281	-0.124759
ENSMUSG00000053985	0.0136952	0.0162936	-0.250634		ENSMUSG00000053985	8.06304	30.516	-1.92017
ENSMUSG00000054519	0.071787	0.0759449	-0.0812295		ENSMUSG00000054519	17.7543	36.99	-1.05896
ENSMUSG00000054648	0.147659	0.0852617	0.792297		ENSMUSG00000054648	179.781	444.53	-1.30604
ENSMUSG00000054737	0.0341745	0.011862	1.52657		ENSMUSG00000054737	63.9586	89.0207	-0.477003
ENSMUSG00000054893	0.0577725	0.0401713	0.524217		ENSMUSG00000054893	22.4404	18.3303	0.291868
ENSMUSG00000054967	0.0730386	0.0413524	0.82069		ENSMUSG00000054967	71.855	90.6093	-0.334571
ENSMUSG00000055102	0.197582	0.00727853	4.76266		ENSMUSG00000055102	99.4063	12.481	2.99361
ENSMUSG00000055202	0.0369626	0.00571696	2.69275		ENSMUSG00000055202	36.248	5.10685	2.8274
ENSMUSG00000055240	0.079986	0.0289276	1.4673		ENSMUSG00000055240	35.9884	83.2632	-1.21015
ENSMUSG00000055341	0.0134056	0.012565	0.0934351		ENSMUSG00000055341	4.05239	7.50368	-0.888827
ENSMUSG00000055480	0.00617826	0.00944301	-0.612046		ENSMUSG00000055480	28.9113	116.018	-2.00465
ENSMUSG00000055835	0.199135	0.0796009	1.32289		ENSMUSG00000055835	212.931	272.882	-0.357888
ENSMUSG00000055991	0.175789	0.0746499	1.23564		ENSMUSG00000055991	72.8528	71.2152	0.0327994
ENSMUSG00000056014	0.033123	0.0306963	0.109771		ENSMUSG00000056014	48.9304	98.3965	-1.00788
ENSMUSG00000056019	0.0293068	0.0374876	-0.35518		ENSMUSG00000056019	28.3569	123.797	-2.1262
ENSMUSG00000056552	0.0413334	0.0139551	1.56652		ENSMUSG00000056552	144.942	77.3858	0.905333
ENSMUSG00000056592	0.019609	0.108197	-2.46407		ENSMUSG00000056592	4.73765	39.5246	-3.06051
ENSMUSG00000056824	0.000988083	0.106039	-6.74575		ENSMUSG00000056824	1.50877	7.45779	-2.30538
ENSMUSG00000057093	0.0521363	0.0115988	2.16831		ENSMUSG00000057093	70.0278	38.7532	0.853611
ENSMUSG00000057101	0.137112	0.260047	-0.923416		ENSMUSG00000057101	254.844	733.684	-1.52555
ENSMUSG00000057254	0.0599525	0.112565	-0.908872		ENSMUSG00000057254	18.2665	49.075	-1.42579
ENSMUSG00000057396	0.0317224	0.0112938	1.48997		ENSMUSG00000057396	57.4651	56.6875	0.0196564
ENSMUSG00000057409	0.0619197	0.051542	0.264648		ENSMUSG00000057409	28.4282	81.5918	-1.5211
ENSMUSG00000057551	0.242117	0.266475	-0.138294		ENSMUSG00000057551	388.181	731.901	-0.914917
ENSMUSG00000057691	0.108469	0.472579	-2.12327		ENSMUSG00000057691	125.076	619.108	-2.30739
ENSMUSG00000057835	0.048576	0.0307964	0.657485		ENSMUSG00000057835	167.309	315.674	-0.915925
ENSMUSG00000057982	0.318822	0.18099	0.816838		ENSMUSG00000057982	139.071	216.435	-0.638107
ENSMUSG00000058192	0.0740745	0.0740977	-0.000451637		ENSMUSG00000058192	147.945	194.542	-0.395024
ENSMUSG00000058291	0.0655957	0.0655328	0.00138466		ENSMUSG00000058291	131.405	622.559	-2.24419
ENSMUSG00000058447	0.0683032	0.0687386	-0.00916775		ENSMUSG00000058447	65.9815	60.0393	0.136154
ENSMUSG00000058900	0.0427636	0.0367803	0.21745		ENSMUSG00000058900	30.0506	120.454	-2.00302
ENSMUSG00000059000	0.138152	0.0762875	0.856741		ENSMUSG00000059000	79.7469	102.74	-0.3655
ENSMUSG00000059142	0.0808365	0.0164863	2.29374		ENSMUSG00000059142	39.6462	321.642	-3.0202
ENSMUSG00000059475	0.0629678	0.0960363	-0.608966		ENSMUSG00000059475	117.765	309.255	-1.39288
ENSMUSG00000059839	0.081642	0.0797162	0.0344395		ENSMUSG00000059839	76.4385	87.7075	-0.198402
ENSMUSG00000059975	0.107556	0.0842337	0.352612		ENSMUSG00000059975	150.519	239.272	-0.668712
ENSMUSG00000060301	0.0440236	0.329281	-2.90297		ENSMUSG00000060301	148.266	967.28	-2.70575
ENSMUSG00000060314	0.0764872	0.0589796	0.375003		ENSMUSG00000060314	39.1921	41.2878	-0.075151
ENSMUSG00000060397	0.0123264	0.0147742	-0.261334		ENSMUSG00000060397	41.0371	77.1194	-0.910164
ENSMUSG00000060427	0.190497	0.0740422	1.36335		ENSMUSG00000060427	105.181	220.796	-1.06984
ENSMUSG00000060510	0.278287	0.160916	0.790263		ENSMUSG00000060510	572.943	1369.65	-1.25734
ENSMUSG00000061898	0.0799636	0.0722988	0.145371		ENSMUSG00000061898	146.542	444.87	-1.60206
ENSMUSG00000062012	0.155029	0.105877	0.550156		ENSMUSG00000062012	94.9443	89.2961	0.0884833
ENSMUSG00000062040	0.0334829	0.109101	-1.70417		ENSMUSG00000062040	1.89472	24.6207	-3.69981
ENSMUSG00000062116	0.0968248	0.182247	-0.912446		ENSMUSG00000062116	125.389	248.86	-0.988925
ENSMUSG00000062519	0.0195245	0.0366461	-0.908376		ENSMUSG00000062519	29.3932	171.346	-2.54336
ENSMUSG00000062743	0.0241493	0.0109573	1.14009		ENSMUSG00000062743	31.1126	45.5026	-0.54845
ENSMUSG00000062794	0.109672	0.0276003	1.99044		ENSMUSG00000062794	247.157	162.815	0.602187
ENSMUSG00000062861	0.0250176	0.0561989	-1.1676		ENSMUSG00000062861	7.93418	30.3783	-1.93689
ENSMUSG00000062862	0.0570964	0.0709032	-0.312449		ENSMUSG00000062862	22.3928	33.9047	-0.598449
ENSMUSG00000062931	0.080245	0.132271	-0.721012		ENSMUSG00000062931	100.403	207.49	-1.04724
ENSMUSG00000063364	0.0868649	0.0557862	0.638867		ENSMUSG00000063364	39.6481	86.0361	-1.11769
ENSMUSG00000063383	0.0520369	0.0185749	1.48618		ENSMUSG00000063383	107.569	198.977	-0.887342
ENSMUSG00000063535	0.015221	0.00783483	0.958089		ENSMUSG00000063535	1.25964	8.32091	-2.72373
ENSMUSG00000063894	0.0654659	0.0796219	-0.282421		ENSMUSG00000063894	114.888	236.784	-1.04334
ENSMUSG00000064141	0.0349665	0.0309678	0.175201		ENSMUSG00000064141	67.2066	37.5688	0.839069
ENSMUSG00000066000	1.03377	0.00377738	8.09631		ENSMUSG00000066000	2022.58	171.667	3.55851
ENSMUSG00000066613	0.378416	0.110155	1.78043		ENSMUSG00000066613	237.268	193.532	0.293947
ENSMUSG00000066829	0.0317853	0.0637605	-1.0043		ENSMUSG00000066829	31.1114	172.594	-2.47187
ENSMUSG00000066838	0.036534	0.0339336	0.106522		ENSMUSG00000066838	70.5241	79.2408	-0.168127
ENSMUSG00000067424	0.017102	0.0323447	-0.919367		ENSMUSG00000067424	44.1974	61.3435	-0.47295
ENSMUSG00000067430	0.0755253	0.0444989	0.76319		ENSMUSG00000067430	192.65	159.969	0.268194
ENSMUSG00000067931	0.073146	0.103986	-0.507543		ENSMUSG00000067931	141.233	1147.11	-3.02186
ENSMUSG00000067942	0.0677365	0.0813034	-0.263381		ENSMUSG00000067942	74.4046	207.674	-1.48085
ENSMUSG00000068959	0.0286615	0.0192063	0.577536		ENSMUSG00000068959	15.2861	37.8442	-1.30785
ENSMUSG00000068962	0.0518221	0.0116998	2.14709		ENSMUSG00000068962	49.0922	19.1934	1.35488
ENSMUSG00000069184	0.0467708	0.0131911	1.82604		ENSMUSG00000069184	84.526	83.3639	0.0199724
ENSMUSG00000069204	0.04552	0.0333565	0.448532		ENSMUSG00000069204	47.1236	53.6022	-0.185841
ENSMUSG00000069208	0.385201	0.130294	1.56384		ENSMUSG00000069208	287.596	284.122	0.0175371
ENSMUSG00000069743	0.0729177	0.0193842	1.91139		ENSMUSG00000069743	127.73	213.184	-0.738999
ENSMUSG00000070420	0.20531	0.343508	-0.74254		ENSMUSG00000070420	371.96	824.77	-1.14884
ENSMUSG00000071256	0.0521276	0.129806	-1.31624		ENSMUSG00000071256	63.338	274.435	-2.11532
ENSMUSG00000071266	0.0586792	0.0222971	1.39599		ENSMUSG00000071266	110.057	193.862	-0.81678
ENSMUSG00000071281	0.166765	0.101089	0.722184		ENSMUSG00000071281	418.93	472.813	-0.174562
ENSMUSG00000071291	0.054124	0.0631861	-0.223338		ENSMUSG00000071291	149.287	250.42	-0.746266
ENSMUSG00000071477	0.168291	0.652204	-1.95436		ENSMUSG00000071477	175.997	570.64	-1.69703
ENSMUSG00000072623	0.0242965	0.367417	-3.9186		ENSMUSG00000072623	15.5624	1494.86	-6.58581
ENSMUSG00000072774	0.0901745	0.0223347	2.01343		ENSMUSG00000072774	27.8804	90.5544	-1.69953
ENSMUSG00000074165	0.0653155	0.0418361	0.642676		ENSMUSG00000074165	115.828	202.2	-0.803807
ENSMUSG00000074166	0.0492645	0.0666893	-0.436908		ENSMUSG00000074166	46.3789	113.346	-1.2892
ENSMUSG00000074194	0.0212654	0.0161865	0.393718		ENSMUSG00000074194	8.562	10.8095	-0.336287
ENSMUSG00000074220	0.0402193	0.0963353	-1.26018		ENSMUSG00000074220	33.1916	200.53	-2.59493
ENSMUSG00000074221	0.800642	0.125416	2.67444		ENSMUSG00000074221	1750.71	1186.03	0.561796
ENSMUSG00000074282	0.0448389	0.0314105	0.513502		ENSMUSG00000074282	70.0832	95.6414	-0.448566
ENSMUSG00000074283	0.0497268	0.0453124	0.134118		ENSMUSG00000074283	51.8229	77.0645	-0.572476
ENSMUSG00000074472	0.00226764	0.00264299	-0.220976		ENSMUSG00000074472	1.93039	1.57149	0.296759
ENSMUSG00000074860	0.0590652	0.0222744	1.40692		ENSMUSG00000074860	288.079	301.506	-0.0657249
ENSMUSG00000078768	0.199883	0.112058	0.834904		ENSMUSG00000078768	467.762	253.075	0.886213
ENSMUSG00000078779	0.195698	0.0424294	2.20549		ENSMUSG00000078779	258.346	207.407	0.316839
ENSMUSG00000078866	0.282681	0.198352	0.511111		ENSMUSG00000078866	2229.52	3022.79	-0.439151
ENSMUSG00000078994	0.0251388	0.0283456	-0.17321		ENSMUSG00000078994	7.5674	37.3483	-2.30317
ENSMUSG00000078995	0.0284652	0.0122462	1.21687		ENSMUSG00000078995	5.06679	0.396021	3.67742
ENSMUSG00000079008	0.354406	0.00293088	6.91793		ENSMUSG00000079008	572.246	5.06095	6.82108
