# Supplementary material for: Global and Stage Specific Patterns of Krüppel-Associated-Box Zinc Finger Protein Gene Expression in Murine Early Embryonic Cells
Source: PLoS One. 2013 Feb 22;8(2):e56721. doi: 10.1371/journal.pone.0056721 (PMC3579818; doi:10.1371/journal.pone.0056721)
Supplement: Table S9 — Comparison between RNA-seq and NanoString nCounter KRAB-ZFP gene expression analysis. Table indicating KRAB-ZFP genes with enriched regions for H3K4me3, H3K27me3, H3K9me3 and KAP1 determined by ChIP-seq within the regions encompassing the gene body, 3.5 kb upstream of the TSS and 3.5 kb downstream of the gene end. Coordinates indicate chromosome number and the position of the enriched regions. (XLSX) [file pone.0056721.s013.xlsx]

## Sheet: H3K4me3
chr7	28692411	28714479	-1	ENSMUSG00000070709
chr17	22016537	22045059	-1	ENSMUSG00000078546
chr13	66519050	66542067	-1	ENSMUSG00000074832
chr10	78527119	78560345	-1	ENSMUSG00000060301
chr7	48854631	48883903	1	ENSMUSG00000091474
chr11	58680718	58696790	1	ENSMUSG00000020491
chr5	110165009	110180905	-1	ENSMUSG00000072762
chr5	110103564	110120060	-1	ENSMUSG00000072763
chr12	18521544	18540997	1	ENSMUSG00000073197
chr12	24729566	24781833	-1	ENSMUSG00000073158
chr7	134525774	134530680	-1	ENSMUSG00000030823
chr7	49864896	49897958	-1	ENSMUSG00000074158
chr5	139064087	139090052	1	ENSMUSG00000056014
chr13	67717938	67738690	-1	ENSMUSG00000021510
chr13	67690380	67710644	-1	ENSMUSG00000058093
chr7	48629142	48648630	-1	ENSMUSG00000056383
chr7	48734250	48755260	-1	ENSMUSG00000074166
chr16	98218488	98231165	1	ENSMUSG00000080717
chr7	28474359	28491503	1	ENSMUSG00000057093
chr7	134533187	134537143	-1	ENSMUSG00000078580
chr13	67934172	67944050	1	ENSMUSG00000058246
chr10	81111816	81126976	1	ENSMUSG00000074860
chr11	58660660	58672151	1	ENSMUSG00000068869
chr11	121767089	121786643	-1	ENSMUSG00000062632
chr5	110352419	110372955	1	ENSMUSG00000090015
chr8	72266759	72298785	-1	ENSMUSG00000092544
chr7	50072199	50122604	-1	ENSMUSG00000092225
chr7	49915475	49948088	-1	ENSMUSG00000069727
chr7	48801044	48829032	-1	ENSMUSG00000090744
chr7	49835153	49847917	-1	ENSMUSG00000092335
chr11	121803724	121818041	-1	ENSMUSG00000078564
chr17	15680043	15701318	-1	ENSMUSG00000051977
chr13	67274143	67284062	1	ENSMUSG00000058900
chr8	114167343	114194908	1	ENSMUSG00000055835
chr17	33497452	33531586	-1	ENSMUSG00000055240
chr7	25042663	25046933	1	ENSMUSG00000030486
chr7	25013067	25022128	-1	ENSMUSG00000074283
chr7	13420110	13435926	1	ENSMUSG00000058638
chr7	24978966	24996462	-1	ENSMUSG00000087598
chr7	24897333	24912971	1	ENSMUSG00000052675
chr5	138580930	138596972	-1	ENSMUSG00000037007
chr7	24961171	24967898	1	ENSMUSG00000068962
chr17	56004469	56018127	-1	ENSMUSG00000057835
chr17	56077976	56084597	-1	ENSMUSG00000062101
chr7	13466526	13478771	1	ENSMUSG00000060397
chr17	23712811	23736454	-1	ENSMUSG00000062012
chr7	49728756	49761096	-1	ENSMUSG00000092416
chr5	138882696	138901922	1	ENSMUSG00000036898
chr17	21145905	21165816	1	ENSMUSG00000067942
chr13	48583016	48608820	-1	ENSMUSG00000050954
chr7	24866943	24892717	1	ENSMUSG00000057101
chr23	20606065	20639442	-1	ENSMUSG00000054737
chr13	22036963	22052648	1	ENSMUSG00000006720
chr4	49534048	49544389	1	ENSMUSG00000039634
chr13	21605091	21622989	-1	ENSMUSG00000063894
chr9	39999901	40021189	1	ENSMUSG00000025602
chr6	47870475	47882638	1	ENSMUSG00000052763
chr17	23693736	23701193	-1	ENSMUSG00000071256
chr17	21870691	21885935	1	ENSMUSG00000061544
chr7	24919193	24927285	1	ENSMUSG00000047603
chr6	118377337	118405546	-1	ENSMUSG00000030145
chr15	76682578	76701865	-1	ENSMUSG00000022526
chr9	20237416	20264606	-1	ENSMUSG00000063108
chr16	3744093	3750790	1	ENSMUSG00000022529
chr9	20299512	20325861	-1	ENSMUSG00000060510
chr7	30678352	30691591	-1	ENSMUSG00000062040
chr13	67914753	67927937	1	ENSMUSG00000030446
chr7	6336080	6347755	1	ENSMUSG00000062861
chr6	47827203	47858484	1	ENSMUSG00000025821
chr11	62566879	62602964	-1	ENSMUSG00000047342
chr11	62513858	62545407	-1	ENSMUSG00000005267
chr7	30569017	30579721	1	ENSMUSG00000047473
chr7	13551187	13559585	1	ENSMUSG00000004500
chr11	50872759	50886301	1	ENSMUSG00000020364
chr11	50735325	50745135	-1	ENSMUSG00000020335
chr11	50624588	50641226	-1	ENSMUSG00000044807
chr13	65380122	65405529	1	ENSMUSG00000021514
chr4	61850574	61869480	-1	ENSMUSG00000028389
chr7	30906961	30919684	1	ENSMUSG00000074220
chr12	117280562	117299060	1	ENSMUSG00000042063
chr11	58701655	58717727	-1	ENSMUSG00000037001
chr6	47785660	47818256	1	ENSMUSG00000062519
chr17	23310836	23330219	-1	ENSMUSG00000002617
chr7	7124041	7136273	1	ENSMUSG00000034538
chr9	20272993	20297190	-1	ENSMUSG00000059475
chr13	67490263	67500703	-1	ENSMUSG00000078994
chr9	122761032	122771246	-1	ENSMUSG00000047036
chr7	13563197	13569689	1	ENSMUSG00000033961
chr11	50686222	50701153	-1	ENSMUSG00000048728
chr13	67295442	67310234	1	ENSMUSG00000051037
chr13	67446182	67476746	-1	ENSMUSG00000078995
chr13	67393386	67407348	-1	ENSMUSG00000055341
chr13	67355854	67370004	-1	ENSMUSG00000055480
chr4	135840598	135849857	1	ENSMUSG00000051351
chr17	33102759	33116178	1	ENSMUSG00000053600
chr7	51986851	52006420	-1	ENSMUSG00000048012
chr13	67880630	67890019	1	ENSMUSG00000090659
chr17	21587316	21602555	1	ENSMUSG00000023892
chr17	21672503	21699565	1	ENSMUSG00000051341
chr17	21628220	21646629	1	ENSMUSG00000057409
chr17	21560191	21572604	1	ENSMUSG00000023882
chr7	13000502	13008100	-1	ENSMUSG00000034071
chr9	18260019	18282712	-1	ENSMUSG00000074500
chr9	20149580	20189621	-1	ENSMUSG00000045519
chr17	33226255	33243148	1	ENSMUSG00000067424
chr7	30862356	30875529	-1	ENSMUSG00000078768
chr7	30768974	30813301	1	ENSMUSG00000074221
chr17	37138108	37147580	1	ENSMUSG00000036036
chr13	67591103	67627087	-1	ENSMUSG00000071291
chr7	6267262	6282887	-1	ENSMUSG00000030443
chr7	28627874	28641995	1	ENSMUSG00000078779
chr13	67413934	67433496	-1	ENSMUSG00000057842
chr16	3858321	3884561	-1	ENSMUSG00000039789
chr9	22051874	22064339	-1	ENSMUSG00000062794
chr7	28516408	28538721	1	ENSMUSG00000037640
chr5	110539111	110560756	1	ENSMUSG00000023284
chr7	13063642	13081584	1	ENSMUSG00000030386
chr7	28647576	28664586	1	ENSMUSG00000020420
chr7	25072327	25086251	-1	ENSMUSG00000050605
chr8	112603664	112614081	1	ENSMUSG00000044676
chr8	74432534	74458528	1	ENSMUSG00000066880
chr7	46773136	46795790	1	ENSMUSG00000068959
chr7	28592223	28603811	1	ENSMUSG00000030604
chr7	50817626	50830831	1	ENSMUSG00000056592
chr2	127400398	127412830	-1	ENSMUSG00000034800
chr7	6238181	6259485	1	ENSMUSG00000054893
chr5	139045844	139060989	-1	ENSMUSG00000058291
chr7	134562481	134565582	-1	ENSMUSG00000045251
chr7	134587266	134592672	-1	ENSMUSG00000048921
chr4	120602742	120624304	-1	ENSMUSG00000064141
chr15	76709689	76722822	1	ENSMUSG00000033669
chr15	75799553	75806298	1	ENSMUSG00000034429
chr13	67170336	67198912	-1	ENSMUSG00000058883
chr13	67199100	67214917	-1	ENSMUSG00000058883
chr13	67806243	67830056	-1	ENSMUSG00000071281
chr13	67139530	67162106	-1	ENSMUSG00000090641
chr7	50551567	50568664	-1	ENSMUSG00000012640
chr7	50834980	50848605	1	ENSMUSG00000030469
chr13	67768374	67788008	-1	ENSMUSG00000048280
chr7	30715834	30739108	-1	ENSMUSG00000059975
chr6	48012394	48036592	-1	ENSMUSG00000057691
chr7	134516078	134519564	-1	ENSMUSG00000054381
chr13	67639580	67654065	-1	ENSMUSG00000069204
chr17	22498420	22514248	1	ENSMUSG00000044501
chr13	67229162	67242723	1	ENSMUSG00000057396
chr17	21844708	21862603	1	ENSMUSG00000067928
chr17	33153808	33170347	-1	ENSMUSG00000067430
chr7	134547182	134550336	-1	ENSMUSG00000045757
chr7	7154833	7162506	-1	ENSMUSG00000066838
chr7	7083389	7089466	-1	ENSMUSG00000063535
chr6	47974187	47998910	-1	ENSMUSG00000071477
chr7	6324068	6332201	1	ENSMUSG00000055150
chr6	47769265	47780866	-1	ENSMUSG00000051499
chr7	48888573	48906904	1	ENSMUSG00000074165
chr7	30601091	30617061	1	ENSMUSG00000011427
chr8	87633546	87643536	-1	ENSMUSG00000074194
chr13	62231276	62274779	1	ENSMUSG00000074867
chr9	22030274	22047641	1	ENSMUSG00000057982
chr17	33466287	33495823	-1	ENSMUSG00000003929
chr7	50862539	50873655	1	ENSMUSG00000055102
chr7	30841057	30857842	-1	ENSMUSG00000058447
chr17	21953843	21982726	-1	ENSMUSG00000069743
chr7	30553571	30564840	1	ENSMUSG00000046185
chr9	20385769	20399638	1	ENSMUSG00000058192
chr13	67848737	67856165	-1	ENSMUSG00000058331
chr8	72285225	72315077	-1	ENSMUSG00000043090
chr11	59274699	59285976	-1	ENSMUSG00000054519
chr8	72134756	72149447	-1	ENSMUSG00000060427
chr17	32908181	32925232	-1	ENSMUSG00000024298
chr13	67527195	67552560	-1	ENSMUSG00000069206
chr13	67572450	67585189	-1	ENSMUSG00000059839
chr8	74432507	74440253	1	ENSMUSG00000089857
chr6	118411968	118429338	-1	ENSMUSG00000072623
chr8	108939239	108949628	1	ENSMUSG00000031907
chr7	25055439	25061846	1	ENSMUSG00000055305
chr5	110425540	110439430	1	ENSMUSG00000066613
chr13	62555683	62568128	-1	ENSMUSG00000055228
chr10	81687595	81704025	-1	ENSMUSG00000062931
chr7	25086723	25101685	-1	ENSMUSG00000074282
chr7	30618639	30638688	-1	ENSMUSG00000050855
chr17	22063927	22099431	-1	ENSMUSG00000071267
chr17	22099519	22208135	1	ENSMUSG00000053347
chr17	22474956	22498367	-1	ENSMUSG00000033972
chr17	22983664	23004101	-1	ENSMUSG00000059142
chr17	22561189	22593656	1	ENSMUSG00000071266
chr17	22281326	22303157	-1	ENSMUSG00000063383
chr17	21704010	21725664	1	ENSMUSG00000067931
chr9	88442858	88465924	1	ENSMUSG00000032425
chr17	33130074	33142402	1	ENSMUSG00000053390
chr13	67418878	67461541	-1	ENSMUSG00000056552
chr7	7067401	7074163	-1	ENSMUSG00000062116
chr17	33378464	33391985	-1	ENSMUSG00000008686
chr17	33426594	33440141	1	ENSMUSG00000061532
chr6	47903389	47915299	1	ENSMUSG00000045466
chr17	56031607	56038007	1	ENSMUSG00000003198
chr17	17201077	17226592	1	ENSMUSG00000067034
chr8	74474937	74517307	1	ENSMUSG00000052446
chr8	72265538	72273869	-1	ENSMUSG00000092260
chr17	17258379	17283795	1	ENSMUSG00000073452
chr7	11072578	11080743	-1	ENSMUSG00000030393
chr7	6628154	6649161	-1	ENSMUSG00000002266
chr5	138526312	138549050	1	ENSMUSG00000029729
chr4	58956500	58971227	1	ENSMUSG00000038630
chr11	59299022	59340253	-1	ENSMUSG00000020472
chr7	130623030	130643963	-1	ENSMUSG00000030757
chr13	21478874	21494624	-1	ENSMUSG00000021327
chr11	65620677	65642741	1	ENSMUSG00000018347

## Sheet: H3K27me3
chr11	62513858	62545407	-1	ENSMUSG00000005267
chr17	33378464	33391985	-1	ENSMUSG00000008686
chr11	50735325	50745135	-1	ENSMUSG00000020335
chr15	98116019	98126561	-1	ENSMUSG00000022987
chr6	47827203	47858484	1	ENSMUSG00000025821
chr5	143996842	144010513	1	ENSMUSG00000029587
chr6	118377337	118405546	-1	ENSMUSG00000030145
chr7	130623030	130643963	-1	ENSMUSG00000030757
chr4	58956500	58971227	1	ENSMUSG00000038630
chr1	168314753	168339994	-1	ENSMUSG00000040596
chr8	112603664	112614081	1	ENSMUSG00000044676
chr7	134562481	134565582	-1	ENSMUSG00000045251
chr5	144011376	144031701	-1	ENSMUSG00000046658
chr11	62566879	62602964	-1	ENSMUSG00000047342
chr4	135840598	135849857	1	ENSMUSG00000051351
chr17	15680043	15701318	-1	ENSMUSG00000051977
chr17	22099519	22208135	1	ENSMUSG00000053347
chr2	165176797	165194229	-1	ENSMUSG00000056824
chr6	48012394	48036592	-1	ENSMUSG00000057691
chr4	145104787	145294344	1	ENSMUSG00000058186
chr4	147047611	147076662	-1	ENSMUSG00000062518
chr6	47785660	47818256	1	ENSMUSG00000062519
chr4	145539879	145587078	-1	ENSMUSG00000063245
chr17	22281326	22303157	-1	ENSMUSG00000063383
chr4	146927386	146959307	1	ENSMUSG00000065999
chr4	146986046	147052416	-1	ENSMUSG00000066000
chr4	146124225	146166156	1	ENSMUSG00000066007
chr4	146064699	146094022	1	ENSMUSG00000066009
chr8	74432534	74458528	1	ENSMUSG00000066880
chr4	146506147	146554688	1	ENSMUSG00000067916
chr4	146395959	146434903	1	ENSMUSG00000078499
chr11	73883457	73900794	1	ENSMUSG00000069476
chr4	145727747	145749016	-1	ENSMUSG00000070605
chr6	47974187	47998910	-1	ENSMUSG00000071477
chr6	118411968	118429338	-1	ENSMUSG00000072623
chr5	110165009	110180905	-1	ENSMUSG00000072762
chr4	147128083	147183895	-1	ENSMUSG00000078495
chr4	146866526	146887595	1	ENSMUSG00000078496
chr4	146735412	146765113	1	ENSMUSG00000078497
chr4	146679783	146707843	1	ENSMUSG00000078498
chr4	145881315	145887868	1	ENSMUSG00000078499
chr4	145175069	145215248	1	ENSMUSG00000078502
chr4	145100662	145129091	1	ENSMUSG00000078503
chr4	146346085	146364864	1	ENSMUSG00000086147

## Sheet: H3K9me3
chr7	6628154	6649161	-1	ENSMUSG00000002266
chr17	23310836	23330219	-1	ENSMUSG00000002617
chr17	56031607	56038007	1	ENSMUSG00000003198
chr17	33466287	33495823	-1	ENSMUSG00000003929
chr17	33378464	33391985	-1	ENSMUSG00000008686
chr7	30601091	30617061	1	ENSMUSG00000011427
chr2	165199764	165213759	-1	ENSMUSG00000017667
chr11	59299022	59340253	-1	ENSMUSG00000020472
chr13	67717938	67738690	-1	ENSMUSG00000021510
chr13	65380122	65405529	1	ENSMUSG00000021514
chr5	110539111	110560756	1	ENSMUSG00000023284
chr17	21560191	21572604	1	ENSMUSG00000023882
chr4	61850574	61869480	-1	ENSMUSG00000028389
chr5	143996842	144010513	1	ENSMUSG00000029587
chr5	138526312	138549050	1	ENSMUSG00000029729
chr7	13063642	13081584	1	ENSMUSG00000030386
chr7	6267262	6282887	-1	ENSMUSG00000030443
chr13	67914753	67927937	1	ENSMUSG00000030446
chr8	108939239	108949628	1	ENSMUSG00000031907
chr9	88442858	88465924	1	ENSMUSG00000032425
chr3	36058444	36065142	1	ENSMUSG00000033883
chr17	22474956	22498367	-1	ENSMUSG00000033972
chr7	28516408	28538721	1	ENSMUSG00000037640
chr1	168314753	168339994	-1	ENSMUSG00000040596
chr12	117280562	117299060	1	ENSMUSG00000042063
chr17	22498420	22514248	1	ENSMUSG00000044501
chr8	112603664	112614081	1	ENSMUSG00000044676
chr9	20149580	20189621	-1	ENSMUSG00000045519
chr9	122761032	122771246	-1	ENSMUSG00000047036
chr11	62566879	62602964	-1	ENSMUSG00000047342
chr7	30569017	30579721	1	ENSMUSG00000047473
chr13	67768374	67788008	-1	ENSMUSG00000048280
chr11	50686222	50701153	-1	ENSMUSG00000048728
chr7	25072327	25086251	-1	ENSMUSG00000050605
chr13	67295442	67310234	1	ENSMUSG00000051037
chr8	74474937	74517307	1	ENSMUSG00000052446
chr17	22099519	22208135	1	ENSMUSG00000053347
chr11	59274699	59285976	-1	ENSMUSG00000054519
chr8	72230231	72234623	-1	ENSMUSG00000054648
chr23	20606065	20639442	-1	ENSMUSG00000054737
chr7	6238181	6259485	1	ENSMUSG00000054893
chr13	62555683	62568128	-1	ENSMUSG00000055228
chr17	33497452	33531586	-1	ENSMUSG00000055240
chr13	67393386	67407348	-1	ENSMUSG00000055341
chr13	67355854	67370004	-1	ENSMUSG00000055480
chr13	67506658	67514893	-1	ENSMUSG00000055560
chr5	139064087	139090052	1	ENSMUSG00000056014
chr8	74411163	74414811	1	ENSMUSG00000056019
chr4	145658647	145696012	-1	ENSMUSG00000056300
chr7	48629142	48648630	-1	ENSMUSG00000056383
chr13	67418878	67461541	-1	ENSMUSG00000056552
chr7	50817626	50830831	1	ENSMUSG00000056592
chr2	165176797	165194229	-1	ENSMUSG00000056824
chr7	28474359	28491503	1	ENSMUSG00000057093
chr7	24866943	24892717	1	ENSMUSG00000057101
chr17	21628220	21646629	1	ENSMUSG00000057409
chr6	48012394	48036592	-1	ENSMUSG00000057691
chr17	56004469	56018127	-1	ENSMUSG00000057835
chr13	67413934	67433496	-1	ENSMUSG00000057842
chr13	67690380	67710644	-1	ENSMUSG00000058093
chr4	145104787	145294344	1	ENSMUSG00000058186
chr5	139045844	139060989	-1	ENSMUSG00000058291
chr13	67848737	67856165	-1	ENSMUSG00000058331
chr7	30841057	30857842	-1	ENSMUSG00000058447
chr7	13420110	13435926	1	ENSMUSG00000058638
chr8	4625840	4629380	1	ENSMUSG00000058748
chr13	67170336	67198912	-1	ENSMUSG00000058883
chr17	22983664	23004101	-1	ENSMUSG00000059142
chr4	147197095	147222475	-1	ENSMUSG00000059423
chr8	71750242	71752879	1	ENSMUSG00000059897
chr10	78527119	78560345	-1	ENSMUSG00000060301
chr2	150043809	150066461	1	ENSMUSG00000060336
chr7	13466526	13478771	1	ENSMUSG00000060397
chr11	73502280	73527300	1	ENSMUSG00000060630
chr17	23712811	23736454	-1	ENSMUSG00000062012
chr7	30678352	30691591	-1	ENSMUSG00000062040
chr17	56077976	56084597	-1	ENSMUSG00000062101
chr4	147047611	147076662	-1	ENSMUSG00000062518
chr6	47785660	47818256	1	ENSMUSG00000062519
chr10	81367818	81373644	-1	ENSMUSG00000062540
chr11	121767089	121786643	-1	ENSMUSG00000062632
chr9	22051874	22064339	-1	ENSMUSG00000062794
chr7	6336080	6347755	1	ENSMUSG00000062861
chr10	81687595	81704025	-1	ENSMUSG00000062931
chr9	20237416	20264606	-1	ENSMUSG00000063108
chr4	145539879	145587078	-1	ENSMUSG00000063245
chr2	150136671	150188501	-1	ENSMUSG00000063364
chr17	22281326	22303157	-1	ENSMUSG00000063383
chr2	150149438	150151944	1	ENSMUSG00000063393
chr7	7083389	7089466	-1	ENSMUSG00000063535
chr7	50442540	50445851	1	ENSMUSG00000064194
chr4	146927386	146959307	1	ENSMUSG00000065999
chr4	146986046	147052416	-1	ENSMUSG00000066000
chr4	146124225	146166156	1	ENSMUSG00000066007
chr4	146064699	146094022	1	ENSMUSG00000066009
chr5	110425540	110439430	1	ENSMUSG00000066613
chr9	22082669	22094985	-1	ENSMUSG00000066829
chr7	7154833	7162506	-1	ENSMUSG00000066838
chr8	74432534	74458528	1	ENSMUSG00000066880
chr17	17201077	17226592	1	ENSMUSG00000067034
chr17	33153808	33170347	-1	ENSMUSG00000067430
chr2	177282920	177297014	1	ENSMUSG00000067480
chr4	146506147	146554688	1	ENSMUSG00000067916
chr4	146395959	146434903	1	ENSMUSG00000078499
chr17	21145905	21165816	1	ENSMUSG00000067942
chr2	150232877	150277222	-1	ENSMUSG00000068130
chr13	67527195	67552560	-1	ENSMUSG00000069206
chr13	74617965	74620391	-1	ENSMUSG00000069208
chr7	49915475	49948088	-1	ENSMUSG00000069727
chr17	21953843	21982726	-1	ENSMUSG00000069743
chr5	146044212	146052338	1	ENSMUSG00000070420
chr4	145727747	145749016	-1	ENSMUSG00000070605
chr17	22561189	22593656	1	ENSMUSG00000071266
chr17	22063927	22099431	-1	ENSMUSG00000071267
chr13	67806243	67830056	-1	ENSMUSG00000071281
chr13	66953110	66955898	-1	ENSMUSG00000071295
chr13	66139239	66141604	1	ENSMUSG00000071302
chr6	47974187	47998910	-1	ENSMUSG00000071477
chr13	62706550	62708859	-1	ENSMUSG00000072066
chr5	110165009	110180905	-1	ENSMUSG00000072762
chr5	110103564	110120060	-1	ENSMUSG00000072763
chr5	105242366	105246371	-1	ENSMUSG00000072774
chr12	24729566	24781833	-1	ENSMUSG00000073158
chr12	18521544	18540997	1	ENSMUSG00000073197
chr17	17258379	17283795	1	ENSMUSG00000073452
chr7	49864896	49897958	-1	ENSMUSG00000074158
chr7	48734250	48755260	-1	ENSMUSG00000074166
chr8	87633546	87643536	-1	ENSMUSG00000074194
chr7	25086723	25101685	-1	ENSMUSG00000074282
chr9	22001511	22005068	1	ENSMUSG00000074472
chr9	18260019	18282712	-1	ENSMUSG00000074500
chr2	176677214	176712514	-1	ENSMUSG00000074527
chr2	177638045	177660318	-1	ENSMUSG00000074529
chr2	150296727	150310827	-1	ENSMUSG00000074731
chr13	67199100	67214917	-1	ENSMUSG00000058883
chr13	66771705	66774266	-1	ENSMUSG00000074830
chr13	66519050	66542067	-1	ENSMUSG00000074832
chr10	81111816	81126976	1	ENSMUSG00000074860
chr13	62618686	62621904	-1	ENSMUSG00000074865
chr13	62231276	62274779	1	ENSMUSG00000074867
chr7	50478945	50481703	1	ENSMUSG00000074887
chr10	81600998	81614756	1	ENSMUSG00000078435
chr10	81283872	81286105	1	ENSMUSG00000078436
chr10	81208728	81214554	-1	ENSMUSG00000078437
chr4	147128083	147183895	-1	ENSMUSG00000078495
chr4	146866526	146887595	1	ENSMUSG00000078496
chr4	146735412	146765113	1	ENSMUSG00000078497
chr4	146679783	146707843	1	ENSMUSG00000078498
chr4	145881315	145887868	1	ENSMUSG00000078499
chr4	145458697	145489878	1	ENSMUSG00000078500
chr4	145175069	145215248	1	ENSMUSG00000078502
chr4	145100662	145129091	1	ENSMUSG00000078503
chr17	22016537	22045059	-1	ENSMUSG00000078546
chr11	121803724	121818041	-1	ENSMUSG00000078564
chr7	28627874	28641995	1	ENSMUSG00000078779
chr2	177802400	177813181	-1	ENSMUSG00000078861
chr2	177566496	177575041	-1	ENSMUSG00000078863
chr2	177493993	177505177	1	ENSMUSG00000078864
chr2	177353909	177362915	-1	ENSMUSG00000078865
chr2	177099225	177109012	-1	ENSMUSG00000078868
chr2	176859025	176872052	1	ENSMUSG00000078872
chr2	175868351	175880380	1	ENSMUSG00000078887
chr2	174991756	175001372	-1	ENSMUSG00000078902
chr2	175016566	175032418	-1	ENSMUSG00000078903
chr2	174887050	174893282	-1	ENSMUSG00000078905
chr2	174835742	174844749	1	ENSMUSG00000078906
chr13	67490263	67500703	-1	ENSMUSG00000078994
chr2	150083253	150096036	1	ENSMUSG00000079008
chr2	150007491	150019015	1	ENSMUSG00000079009
chr16	98218488	98231165	1	ENSMUSG00000080717
chr4	146346085	146364864	1	ENSMUSG00000086147
chr8	74432507	74440253	1	ENSMUSG00000089857
chr5	110352419	110372955	1	ENSMUSG00000090015
chr13	67139530	67162106	-1	ENSMUSG00000090641
chr7	48801044	48829032	-1	ENSMUSG00000090744
chr13	62470223	62473296	-1	ENSMUSG00000091183
chr7	48854631	48883903	1	ENSMUSG00000091474
chr7	49960839	49982387	-1	ENSMUSG00000091594
chr8	72183162	72188069	1	ENSMUSG00000091764
chr7	50072199	50122604	-1	ENSMUSG00000092225
chr7	49835153	49847917	-1	ENSMUSG00000092335
chr7	49728756	49761096	-1	ENSMUSG00000092416

## Sheet: KAP1
chr7	48854631	48883903	1	ENSMUSG00000091474
chr7	49864896	49897958	-1	ENSMUSG00000074158
chr4	146064699	146094022	1	ENSMUSG00000066009
chr4	146927386	146959307	1	ENSMUSG00000065999
chr4	147128083	147183895	-1	ENSMUSG00000078495
chr4	145175069	145215248	1	ENSMUSG00000078502
chr4	145104787	145294344	1	ENSMUSG00000058186
chr7	49835153	49847917	-1	ENSMUSG00000092335
chr4	146395959	146434903	1	ENSMUSG00000067919
chr7	24897333	24912971	1	ENSMUSG00000052675
chr17	23712811	23736454	-1	ENSMUSG00000062012
chr7	24866943	24892717	1	ENSMUSG00000057101
chr7	30569017	30579721	1	ENSMUSG00000047473
chr2	150296727	150310827	-1	ENSMUSG00000074731
chr7	30768974	30813301	1	ENSMUSG00000074221
chr7	25072327	25086251	-1	ENSMUSG00000050605
chr7	6238181	6259485	1	ENSMUSG00000054893
chr13	74508874	74514014	-1	ENSMUSG00000069184
chr7	50862539	50873655	1	ENSMUSG00000055102
chr2	150043809	150066461	1	ENSMUSG00000060336
